# Supplementary material for: From financial lock-in to resilience reconstruction: Climate risk, internal capital markets and organizational resilience of high-carbon enterprises
Source: PLoS One. 2026 Jan 9;21(1):e0337896. doi: 10.1371/journal.pone.0337896 (PMC12788634; doi:10.1371/journal.pone.0337896)
Supplement: S1 Data — (XLSX) [file pone.0337896.s001.xlsx]

## Sheet: Sheet1
Company Code(random)	list year	Company listing duration(age)	HHI_A_	SA	IndcdZX_13	Nnindcd_13	lev	MB	top1	BoardScale	growth	tobin	roe	size	ClimateRisk2	ClimateRisk1	Resilience	sd	Proformance	climateRisk2	climateRisk1	ChronicRisk	AcuteRisk	TransitRisk	fin	Ind_Fin	fin_climateRisk1	fin_climateRisk2	Ind_Fin_climateRisk1	Ind_Fin_climateRisk2	cfin	cFin_climateRisk1	cFin_climateRisk2	rpt	AbRpt	rptr	rptr_climateRisk1	rptr_climateRisk2	sa	Ind_Fin1	climateRisk	_Resilience
1	2008	15	0.163197	-3.63097	D44	Production and Supply of Electric Power and Heat Power	0.534477	0.962372	0.6374	9	0.198489	1.0391	0.085084	24.1037	0.0247374	0.0432099	0.0889095	0.138469	37.3451	0.247374	0.432099	0.00051752	0.00207007	0.244786	0.137498	0.102404	0.0594128	0.0340134	0.0442486	0.025332	0.693147	0.299508	0.171466	23.158	0.635017	0.0788093	3.41e-10	1.95e-10	1.2895	0.102404	1	0.825454
1	2009	16	0.142551	-3.66665	D44	Production and Supply of Electric Power and Heat Power	0.481501	0.886976	0.6374	9	0.029436	1.12743	0.147762	24.1328	0.0197946	0.0245665	0.0767615	0.143207	44.4363	0.197946	0.245665	0	0	0.197946	0.115462	0.123566	0.028365	0.0228553	0.0303559	0.0244595	0	0	0	22.1045	-0.197523	0.0730732	1.8e-10	1.45e-10	1.29928	0.123566	1	0.803483
1	2010	17	0.134512	-3.71256	D44	Production and Supply of Electric Power and Heat Power	0.435322	0.948491	0.6374	9	-0.039004	1.05431	0.098442	24.093	0.020461	0.0447928	0.0477374	0.0836705	21.0807	0.20461	0.447928	0	0	0.20461	0.110262	0.109292	0.0493897	0.0225608	0.0489549	0.0223622	0	0	0	21.9711	0.310862	0.0755801	3.39e-10	1.55e-10	1.31172	0.109292	1	0.162779
1	2011	18	0.133339	-3.74045	D44	Production and Supply of Electric Power and Heat Power	0.462982	1.02601	0.6374	9	0.083905	0.974652	0.069904	24.1735	0.0228898	0.0402685	0.0537131	0.0803252	37.441	0.228898	0.402685	0	0	0.228898	0.103757	0.104503	0.0417814	0.0237499	0.0420817	0.0239205	0.693147	0.27912	0.15866	22.2094	0.490364	0.0704856	2.84e-10	1.61e-10	1.31921	0.104503	1	0.746418
1	2012	19	0.137286	-3.77632	D44	Production and Supply of Electric Power and Heat Power	0.457686	1.05696	0.6374	9	0.02698	0.946113	0.064761	24.2002	0.027904	0.0265393	0.0191963	0.0491368	14.3981	0.27904	0.265393	0	0	0.27904	0.102693	0.103162	0.0272541	0.0286555	0.0273785	0.0287863	0	0	0	22.1836	0.645822	0.0685542	1.82e-10	1.91e-10	1.32875	0.103162	1	0.749635
1	2013	20	0.136722	-3.81137	D44	Production and Supply of Electric Power and Heat Power	0.435835	1.04901	0.4782	9	0.031963	0.953276	0.092181	24.2316	0.0243766	0.0258303	0.0329436	0.0562959	-1.13928	0.243766	0.258303	0.00085985	0	0.242906	0.120511	0.102772	0.0311283	0.0293765	0.0265464	0.0250524	0.693147	0.179042	0.168966	23.4593	1.89361	0.0702511	1.81e-10	1.71e-10	1.33799	0.102772	1	0.494812
1	2014	21	0.11257	-3.82817	D44	Production and Supply of Electric Power and Heat Power	0.470503	0.92062	0.4782	9	0.151164	1.08622	0.11477	24.3724	0.0265155	0.0250391	0.262464	0.0938706	-18.8098	0.265155	0.250391	0	0	0.265155	0.122309	0.107869	0.030625	0.0324307	0.0270096	0.0286021	0.693147	0.173558	0.183791	22.4097	-0.423969	0.0582958	1.46e-10	1.55e-10	1.34239	0.107869	1	0.474827
1	2015	22	0.111669	-3.79036	D44	Production and Supply of Electric Power and Heat Power	0.571741	0.91948	0.4782	9	0.510545	1.08757	0.082745	24.7849	0.0264815	0.0191286	0.846856	0.13953	-16.985	0.264815	0.191286	0	0	0.264815	0.179816	0.100345	0.0343963	0.0476181	0.0191947	0.026573	0.693147	0.132589	0.183556	23.1371	-0.995852	0.0398452	7.62e-11	1.06e-10	1.33246	0.100345	1	0.514848
1	2016	23	0.095578	-3.82057	D44	Production and Supply of Electric Power and Heat Power	0.592068	0.961935	0.4782	9	0.04813	1.03957	0.056656	24.8319	0.0310069	0.0267953	0.846734	0.115496	-10.3267	0.310069	0.267953	0.00038518	0	0.309683	0.160983	0.0985014	0.0431358	0.0499158	0.0263937	0.0305422	1.38629	0.371462	0.429846	21.974	-2.31215	0.0361046	9.67e-11	1.12e-10	1.3404	0.0985014	1	0.0329949
1	2017	24	0.10291	-3.80801	D44	Production and Supply of Electric Power and Heat Power	0.679887	1.00912	0.4782	9	0.268948	0.990965	0.034182	25.0701	0.0323217	0.0385016	0.767639	0.0232684	30.3981	0.323217	0.385016	0.00034023	0	0.322877	0.145195	0.0964934	0.0559023	0.0469295	0.0371515	0.0311883	1.38629	0.533745	0.448074	22.991	-1.97055	0.0297691	1.15e-10	9.62e-11	1.33711	0.0964934	1	0.480101
1	2018	25	0.098789	-3.82528	D44	Production and Supply of Electric Power and Heat Power	0.676944	1.08507	0.4782	9	0.101552	0.921597	0.026066	25.1668	0.0328549	0.0231425	0.276425	0.0506341	73.9741	0.328549	0.231425	0.00177211	0	0.326777	0.149351	0.083642	0.0345637	0.0490692	0.0193569	0.0274805	0.693147	0.160412	0.227733	22.2719	-2.72666	0.0261795	6.06e-11	8.6e-11	1.34163	0.083642	1	0.346638
1	2019	26	0.097024	-3.83546	D44	Production and Supply of Electric Power and Heat Power	0.650566	1.10288	0.4782	9	0.129748	0.90672	0.054463	25.2888	0.0330422	0.0230398	0.160682	0.0729159	94.9889	0.330422	0.230398	0.00065172	0	0.329771	0.149291	0.0916222	0.0343963	0.0493291	0.0211095	0.030274	0.693147	0.159699	0.229031	24.0197	-0.993395	0.0249914	5.76e-11	8.26e-11	1.34429	0.0916222	1	0.759475
1	2020	27	0.099194	-3.83144	D44	Production and Supply of Electric Power and Heat Power	0.633063	1.12731	0.4391	9	0.186763	0.88707	0.101962	25.46	0.0323786	0.0357751	0.771811	0.0784603	49.0865	0.323786	0.357751	0	0	0.323786	0.134351	0.0943059	0.0480641	0.0435009	0.033738	0.0305349	1.09861	0.39303	0.355716	21.234	-3.59505	0.0186161	6.66e-11	6.03e-11	1.34324	0.0943059	1	0.752574
1	2021	28	0.093179	-3.83293	D44	Production and Supply of Electric Power and Heat Power	0.622932	1.09176	0.4391	9	0.152943	0.915957	0.042543	25.6023	0.0373885	0.0387621	0.319162	0.330606	130.422	0.365224	0.387621	0.00030231	0	0.403882	0.111916	0.102842	0.0433809	0.0408743	0.0398638	0.0375604	1.38629	0.537357	0.506308	23.9982	-1.07161	0.0182486	7.07e-11	6.66e-11	1.34363	0.102842	1	0.518988
1	2022	29	0.088053	-3.85291	D44	Production and Supply of Electric Power and Heat Power	0.615473	1.20532	0.4391	9	0.070623	0.829657	0.04552	25.6739	0.0377632	0.0406824	0.526434	0.0805053	167.077	0.365224	0.406824	0	0	0.377632	0.103932	0.0989088	0.0422822	0.0379585	0.0402385	0.0361238	1.38629	0.563978	0.506308	21.0913	-3.8818	0.0149302	6.07e-11	5.45e-11	1.34883	0.0989088	1	0.735747
1	2023	29	0.085433	-3.8692	D44	Production and Supply of Electric Power and Heat Power	0.636206	1.19594	0.4391	7	0.08631	0.836162	0.049866	25.7567	0.0367948	0.0515063	0.482388	0.0420745	200.5	0.365224	0.515063	0.00094346	0.00062897	0.366375	0.099485	0.0885674	0.0512411	0.0363343	0.0456178	0.0323469	0	0	0	21.761	5.8391	0.0141803	7.3e-11	5.18e-11	1.35305	0.0885674	1	0.769184
2	2008	14	0.163197	-3.71783	D44	Production and Supply of Electric Power and Heat Power	0.611732	1.08362	0.2168	15	-0.102104	0.922829	0.007663	22.3299	0.0136035	0.0322581	0.0792406	0.163187	1.25869	0.136035	0.322581	0	0	0.136035	0.032768	0.10438	0.0105703	0.0044576	0.0336709	0.0141993	0	0	0	22.1161	1.58527	0.443568	1.43e-09	6.03e-10	1.31314	0.10438	1	0.842378
2	2009	15	0.142551	-3.75776	D44	Production and Supply of Electric Power and Heat Power	0.582695	0.78112	0.1861	13	-0.011902	1.28021	0.058374	22.3179	0.0122087	0.0423601	0.0566908	0.141599	-19.9392	0.122087	0.423601	0	0	0.122087	0.0550695	0.124728	0.0233275	0.0067232	0.0528348	0.0152276	0	0	0	20.314	-0.03619	0.412333	1.75e-09	5.03e-10	1.32382	0.124728	1	0.766288
2	2010	16	0.134512	-3.79796	D44	Production and Supply of Electric Power and Heat Power	0.633932	0.907511	0.1767	11	0.071522	1.10191	-0.063874	22.387	0.0133912	0.0425791	0.0379515	0.135232	-20.1839	0.133912	0.425791	0	0	0.133912	0.0590111	0.110207	0.0251264	0.0079023	0.0469251	0.014758	0	0	0	22.8512	2.59529	0.432874	1.84e-09	5.8e-10	1.33446	0.110207	1	0.850188
2	2011	17	0.133339	-3.83791	D44	Production and Supply of Electric Power and Heat Power	0.653787	1.04396	0.1672	15	0.032922	0.957894	0.004784	22.4194	0.0147734	0.0393701	0.0495801	0.115883	-7.40734	0.147734	0.393701	0	0	0.147734	0.0077368	0.106217	0.003046	0.001143	0.0418179	0.0156919	0	0	0	19.997	-0.223789	0.366733	1.44e-09	5.42e-10	1.34493	0.106217	1	0.842378
2	2012	18	0.137286	-3.87785	D44	Production and Supply of Electric Power and Heat Power	0.688802	0.961493	0.1672	14	-0.074615	1.04005	-0.136407	22.4346	0.0149716	0.0286533	0.0182937	0.083372	-6.02384	0.149716	0.286533	0	0	0.149716	0.009708	0.104793	0.0027817	0.0014534	0.0300268	0.0156893	0	0	0	20.5478	0.35845	0.371163	1.06e-09	5.56e-10	1.35528	0.104793	1	0.762056
2	2013	19	0.136722	-3.91792	D44	Production and Supply of Electric Power and Heat Power	0.669176	0.973954	0.1672	15	-0.0173	1.02674	0.040771	22.4171	0.0128152	0.0224299	0.0325264	0.0845012	-4.91303	0.128152	0.224299	0	0	0.128152	0.0161145	0.104572	0.0036145	0.0020651	0.0234555	0.0134011	0	0	0	21.7624	1.59932	0.400023	8.97e-10	5.13e-10	1.36556	0.104572	1	0.765935
2	2014	20	0.11257	-3.95789	D44	Production and Supply of Electric Power and Heat Power	0.727446	0.719153	0.1672	15	-0.070562	1.39053	-0.305941	22.3439	0.012025	0.0187747	0.260291	0.10367	-11.8172	0.12025	0.187747	0	0	0.12025	0.0169006	0.109626	0.003173	0.0020323	0.020582	0.0131826	0	0	0	20.9669	-0.27821	0.41466	7.79e-10	4.99e-10	1.37571	0.109626	1	0.841905
2	2015	21	0.111669	-3.99711	D44	Production and Supply of Electric Power and Heat Power	0.880147	0.46929	0.1528	15	-0.094249	2.13088	-0.988206	22.2449	0.0127724	0.014913	0.839083	0.23724	0.795725	0.127724	0.14913	0	0	0.127724	0.0181294	0.102953	0.0027036	0.0023156	0.0153534	0.0131496	0.693147	0.103369	0.0885315	22.9411	0.865509	0.500913	7.47e-10	6.4e-10	1.38557	0.102953	0	0.289294
2	2017	23	0.10291	-4.06233	D44	Production and Supply of Electric Power and Heat Power	0.298029	0.704558	0.1528	9	-0.211109	1.41933	0.000186	21.7824	0.00896661	0.0203922	0.751321	0.0794049	8.11665	0.0896661	0.203922	0	0	0.0896661	0.028321	0.0981872	0.0057753	0.0025394	0.0200225	0.0088041	0	0	0	21.3828	2.30083	0.741478	1.51e-09	6.65e-10	1.40176	0.0981872	1	0.829784
2	2018	24	0.098789	-4.10862	D44	Production and Supply of Electric Power and Heat Power	0.384122	0.942194	0.1528	9	0.1468	1.06135	0.006114	21.9194	0.0108997	0.0260966	0.240162	0.103934	5.39919	0.108997	0.260966	0	0	0.108997	0.0239694	0.0855134	0.0062552	0.0026126	0.0223161	0.0093207	0	0	0	21.5144	1.96839	0.650541	1.7e-09	7.09e-10	1.41309	0.0855134	1	0.150571
2	2019	25	0.097024	-4.14751	D44	Production and Supply of Electric Power and Heat Power	0.359328	0.497917	0.1528	9	-0.026575	2.00837	0.012457	21.8924	0.00764238	0.0248894	0.10964	0.29947	-3.51511	0.0764238	0.248894	0	0	0.0764238	0.0241159	0.0935188	0.0060023	0.001843	0.0232763	0.0071471	0	0	0	19.8204	0.466652	0.615681	1.53e-09	4.71e-10	1.42251	0.0935188	1	0.20334
2	2020	26	0.099194	-4.18464	D44	Production and Supply of Electric Power and Heat Power	0.308885	0.546164	0.1528	9	-0.061639	1.83095	0.032535	21.8288	0.00819626	0.0224988	0.65663	0.190292	-10.6051	0.0819626	0.224988	0	0	0.0819626	0.0306914	0.0958303	0.0069052	0.0025155	0.0215607	0.0078545	0	0	0	20.7285	1.99865	0.686187	1.54e-09	5.62e-10	1.43142	0.0958303	1	0.846839
2	2021	27	0.093179	-4.22057	D44	Production and Supply of Electric Power and Heat Power	0.434287	0.621392	0.1528	9	-0.076412	1.60929	-0.322744	21.7493	0.00760679	0.0212094	0.32693	0.154884	-11.2776	0.0760679	0.212094	0.00058514	0.00058514	0.0748976	0.301966	0.100436	0.0640451	0.0229699	0.021302	0.00764	1.09861	0.233009	0.0835691	15.6676	-3.57995	0.561563	1.19e-09	4.27e-10	1.43997	0.100436	1	0.0187916
2	2022	28	0.088053	-4.25664	D44	Production and Supply of Electric Power and Heat Power	0.465578	0.573829	0.1528	9	-0.065873	1.74268	-0.1332	21.6812	0.00888681	0.0302932	0.491076	0.191151	-5.2835	0.0888681	0.302932	0	0	0.0888681	0.316918	0.0962127	0.0960046	0.0281639	0.0291459	0.0085502	1.09861	0.332804	0.0976316	15.8347	-3.29058	0.607573	1.84e-09	5.4e-10	1.44848	0.0962127	1	0.062111
2	2023	29	0.085433	-4.2796	D44	Production and Supply of Electric Power and Heat Power	0.321344	0.529564	0.1528	9	-0.212855	1.88835	-0.001442	21.4408	0.010863	0.0335441	0.442985	0.177976	-3.95474	0.10863	0.335441	0.00054588	0	0.108085	0.301694	0.0860397	0.1012	0.0327731	0.0288613	0.0093465	1.09861	0.36852	0.119343	15.6311	6.66477	0.762727	2.56e-09	8.29e-10	1.45386	0.0860397	1	0.882089
3	2018	24	0.098789	-3.96651	D44	Production and Supply of Electric Power and Heat Power	0.576703	1.08597	0.3899	11	0.190963	0.920839	0.077306	24.262	0.0163031	0.0357288	0.238724	0.115612	70.1056	0.163031	0.357288	0.00036969	0	0.162662	0.0473387	0.0851646	0.0169136	0.0077177	0.0304283	0.0138845	3.4012	1.21521	0.554502	24.1315	0.728598	0.0701028	2.5e-10	1.14e-10	1.37789	0.0851646	1	0.73585
3	2019	25	0.097024	-4.02301	D44	Production and Supply of Electric Power and Heat Power	0.563673	1.2021	0.3904	9	-0.099811	0.831874	-0.070791	24.1568	0.00967352	0.0211126	0.142613	0.140435	30.3226	0.0967352	0.211126	0.00117018	0	0.095565	0.0504486	0.0931198	0.010651	0.0048802	0.01966	0.009008	3.17805	0.67097	0.30743	23.7934	0.616024	0.0767844	1.62e-10	7.43e-11	1.39203	0.0931198	1	0.819465
3	2020	26	0.099194	-4.08736	D44	Production and Supply of Electric Power and Heat Power	0.534554	1.2331	0.3904	9	-0.154453	0.810968	-0.085361	23.9891	0.00992737	0.0195869	0.785586	0.0618494	-46.596	0.0992737	0.195869	0.00128927	0	0.0979844	0.0815086	0.0950829	0.015965	0.0080917	0.0186238	0.0094392	2.19722	0.430368	0.218127	23.1884	0.686047	0.0885016	1.73e-10	8.79e-11	1.4079	0.0950829	1	0.494812
3	2021	27	0.093179	-4.12761	D44	Production and Supply of Electric Power and Heat Power	0.557142	1.18665	0.3904	9	-0.001841	0.84271	-0.052126	23.9872	0.0102431	0.0287397	0.324067	0.149801	-47.9957	0.102431	0.287397	0.00042503	0.00127508	0.100731	0.0795376	0.103252	0.0228589	0.0081471	0.0296743	0.0105762	2.30259	0.661756	0.235856	23.149	0.457775	0.088514	2.54e-10	9.07e-11	1.4177	0.103252	1	0.745903
3	2022	28	0.088053	-4.17121	D44	Production and Supply of Electric Power and Heat Power	0.557906	1.19404	0.3904	8	-0.025977	0.837492	-0.027404	23.9609	0.00986901	0.031881	0.505387	0.115677	-37.6955	0.0986901	0.31881	0.00044859	0	0.0982415	0.0794839	0.0992182	0.0253402	0.0078443	0.0316317	0.0097919	1.60944	0.513105	0.158836	22.9862	0.486526	0.0902354	2.88e-10	8.91e-11	1.4282	0.0992182	1	0.233948
4	2012	15	0.216242	-3.61443	C25	Processing of Petroleum, Coking, and Processing of Nuclear Fuel	0.774421	0.976536	0.5114		0.147773	1.02403	0.002698	24.2123	0.00360985	0.0131675	0.0407508	0.136011	331.232	0.0360985	0.131675	0	0	0.0360985	0.0001527	0.0264641	2.01e-05	5.51e-06	0.0034847	0.0009553	0	0	0	24.5941	1.57983	0.0750891	9.89e-11	2.71e-11	1.28493	0.0264641	0	0.0185211
4	2013	16	0.521293	-3.67574	C25	Processing of Petroleum, Coking, and Processing of Nuclear Fuel	0.745773	1.04561	0.5114		-0.131567	0.956381	-0.022401	24.0712	0.0020008	0.00286328	0.050612	0.107286	176.306	0.020008	0.0286328	0	0	0.020008	0.0001758	0.0283677	5.03e-06	3.52e-06	0.0008122	0.0005676	0	0	0	24.5922	1.8017	0.086458	2.48e-11	1.73e-11	1.30175	0.0283677	0	0.280398
4	2014	17	0.201653	-3.68569	C25	Processing of Petroleum, Coking, and Processing of Nuclear Fuel	0.725987	0.880191	0.5086		0.21634	1.13612	-0.156758	24.2671	0.00221085	0.00583658	0.252443	0.168519	63.8813	0.0221085	0.0583658	0	0	0.0221085	0.0024674	0.0283912	0.000144	5.45e-05	0.0016571	0.0006277	0	0	0	24.5573	0.653473	0.0709799	4.14e-11	1.57e-11	1.30446	0.0283912	0	0.511471
4	2016	19	0.522622	-3.78113	C25	Processing of Petroleum, Coking, and Processing of Nuclear Fuel	0.646672	0.818468	0.3216		0.048473	1.2218	0.166738	24.1691	0.0027353	0.0209059	0.785816	0.158162	-124.54	0.027353	0.209059	0	0	0.027353	0.0028299	0.0207883	0.0005916	7.74e-05	0.004346	0.0005686	0	0	0	24.1885	0.393948	0.0771055	1.61e-10	2.11e-11	1.33002	0.0207883	1	0.477389
4	2017	20	0.497896	-3.8231	C25	Processing of Petroleum, Coking, and Processing of Nuclear Fuel	0.591054	0.932075	0.3216		-0.012829	1.07288	0.153278	24.1562	0.00261956	0.0114226	0.733596	0.115896	-102.314	0.0261956	0.114226	0	0	0.0261956	0.0029913	0.0270627	0.0003417	7.84e-05	0.0030913	0.0007089	0	0	0	25.023	1.47285	0.0808025	9.23e-11	2.12e-11	1.34106	0.0270627	0	0.281379
4	2018	21	0.458033	-3.85584	C25	Processing of Petroleum, Coking, and Processing of Nuclear Fuel	0.576934	1.14993	0.3216		0.048196	0.869618	0.081827	24.2033	0.00337288	0.0139912	0.256137	0.0835931	57.7397	0.0337288	0.139912	0	0	0.0337288	0.0029698	0.0541	0.0004155	0.0001002	0.0075692	0.0018247	0	0	0	24.9715	1.49271	0.0769285	1.08e-10	2.59e-11	1.34959	0.0541	0	0.266918
4	2019	22	0.452788	-3.9111	C25	Processing of Petroleum, Coking, and Processing of Nuclear Fuel	0.51817	1.17655	0.3216		-0.141832	0.849944	0.074153	24.1029	0.00281743	0.00837629	0.162779	0.0661653	105.044	0.0281743	0.0837629	0	0	0.0281743	0.0067121	0.0986071	0.0005622	0.0001891	0.0082596	0.0027782	0	0	0	25.043	1.97398	0.0852985	7.14e-11	2.4e-11	1.36382	0.0986071	0	0.0477373
4	2020	23	0.397822	-3.95852	C25	Processing of Petroleum, Coking, and Processing of Nuclear Fuel	0.494189	1.2331	0.2716		-0.049714	0.810968	0.024446	24.0519	0.00332533	0.0113314	0.761895	0.0856734	-32.7634	0.0332533	0.113314	0	0	0.0332533	0.0036626	0.0978158	0.000415	0.0001218	0.0110839	0.0032527	0	0	0	24.9616	2.39388	0.0894691	1.01e-10	2.98e-11	1.37587	0.0978158	0	0.687363
4	2021	24	0.336221	-3.9775	C25	Processing of Petroleum, Coking, and Processing of Nuclear Fuel	0.53655	1.11221	0.2716		0.151121	0.89911	0.062966	24.1926	0.00392134	0.00824856	0.329896	0.153802	18.6902	0.0392134	0.0824856	0.00058527	0	0.0386281	0.0030934	0.0980446	0.0002552	0.0001213	0.0080873	0.0038447	0	0	0	25.2081	2.18452	0.0784911	6.47e-11	3.08e-11	1.38065	0.0980446	0	0.0477373
4	2022	25	0.28445	-4.01501	C25	Processing of Petroleum, Coking, and Processing of Nuclear Fuel	0.537197	1.14879	0.2716		-0.013476	0.870483	0.03978	24.2086	0.00372519	0.010427	0.512353	0.123399	94.5381	0.0372519	0.10427	0.00061069	0	0.0366412	0.0027989	0.0909775	0.0002918	0.0001043	0.0094862	0.0033891	0	0	0	25.2635	2.37624	0.0774165	8.07e-11	2.88e-11	1.39004	0.0909775	0	0.152568
4	2023	26	0.412447	-4.0586	C25	Processing of Petroleum, Coking, and Processing of Nuclear Fuel	0.530372	1.2331	0.2716		-0.02263	0.810968	0.005548	24.1855	0.00407493	0.0168507	0.474827	0.0672429	157.046	0.0407493	0.168507	0.0012164	0	0.0395329	0.0042288	0.0805698	0.0007126	0.0001723	0.0135765	0.0032832	0	0	0	25.2635	7.01114	0.0792242	1.33e-10	3.23e-11	1.40084	0.0805698	0	0.262464
5	2019	19	0.097024	-4.0336	D44	Manufacture of Raw Chemical Materials and Chemical Products	0.417335	0.850172	0.262		0.002371	1.17623	0.078027	22.7037	0.0172236	0.0373027	0.149893	0.0902471	2.38708	0.172236	0.373027	0.00294421	0	0.169292	0.0988241	0.0840206	0.0368641	0.0170211	0.031342	0.0144714	1.09861	0.409812	0.189221	21.2049	0.38541	0.292636	1.09e-09	5.04e-10	1.39466	0.0840206	1	0.766187
5	2020	20	0.099194	-4.06443	D44	Production and Supply of Electric Power and Heat Power	0.507244	0.606515	0.262		0.274352	1.64876	0.06454	22.9462	0.0129461	0.0371622	0.687363	0.158865	-45.1262	0.129461	0.371622	0.00541472	0.00147674	0.12257	0.109628	0.0946694	0.04074	0.0141925	0.0351812	0.012256	0.693147	0.257588	0.0897355	22.5908	1.57785	0.244643	9.09e-10	3.17e-10	1.40227	0.0946694	1	0.755684
5	2021	21	0.093179	-4.05715	D44	Production and Supply of Electric Power and Heat Power	0.580014	0.387829	0.3532		0.094344	2.57846	0.092437	23.5745	0.0134862	0.0291262	0.304032	0.354808	1.35962	0.134862	0.291262	0.00330724	0.00183736	0.129717	0.0157853	0.104059	0.0045976	0.0021288	0.0303084	0.0140336	1.38629	0.403775	0.186958	22.5465	0.333075	0.130259	3.79e-10	1.76e-10	1.40048	0.104059	1	0.812273
5	2022	22	0.088053	-4.08522	D44	Production and Supply of Electric Power and Heat Power	0.546268	0.556442	0.3618		0.053449	1.79713	0.146291	23.6859	0.0169126	0.0284991	0.497968	0.166339	17.5032	0.169126	0.28499	0.00255698	0.0043834	0.162186	0.0262398	0.0998922	0.0074781	0.0044378	0.0284683	0.0168944	1.38629	0.395081	0.234459	22.4968	0.422804	0.116274	3.31e-10	1.97e-10	1.40738	0.0998922	1	0.753553
5	2023	23		-4.11143	D44	Production and Supply of Electric Power and Heat Power	0.538182	0.721548	0.3618		0.125202	1.38591	0.128448	23.8038	0.0169614	0.0297244	0.464267	0.0845014	13.1646	0.169615	0.297244	0.00420216	0.00191007	0.163502	0.0397631	0.0893139	0.0118193	0.0067444	0.026548	0.0151489	1.09861	0.326556	0.186341	19.6445	6.68702	0.0902339	2.68e-10	1.53e-10	1.41377	0.0893139	1	0.887114
6	2012	12	0.137286	-3.71156	C26	Production and Supply of Electric Power and Heat Power	0.247966	0.770034	0.3669	9	0.028776	1.29864	0.059232	21.9994	0.00199837	0.0107527	0.0182955	0.0757667	1.32103	0.0199837	0.107527	0	0	0.0199837	0.324935	0.0992632	0.0349392	0.0064934	0.0106735	0.0019836	0	0	0	20.0249	2.23414	0.558921	6.01e-10	1.12e-10	1.31145	0.0992632	0	0.477913
6	2013	13	0.136722	-3.7523	C26	Production and Supply of Electric Power and Heat Power	0.191626	0.792741	0.3669	8	0.023425	1.26145	0.111539	22.0226	0.00310003	0.0138737	0.0331364	0.0785438	1.10395	0.0310003	0.138737	0	0.0006889	0.0303114	0.322343	0.0992925	0.0447208	0.0099927	0.0137755	0.0030781	0	0	0	19.3074	1.64147	0.526559	7.31e-10	1.63e-10	1.32237	0.0992925	0	0.0832548
6	2014	14	0.11257	-3.79461	C26	Production and Supply of Electric Power and Heat Power	0.215455	0.562789	0.3669	7	0.087324	1.77687	0.071851	22.1063	0.00236333	0.0135983	0.263567	0.100278	-2.87141	0.0236333	0.135983	0	0.00062193	0.0230114	0.270366	0.105402	0.0367653	0.0063896	0.0143329	0.002491	0.693147	0.0942564	0.0163814	19.9322	1.12521	0.499944	6.8e-10	1.18e-10	1.33358	0.105402	0	0.145737
6	2015	15	0.111669	-3.83659	C26	Production and Supply of Electric Power and Heat Power	0.264025	0.489895	0.3745	7	0.105513	2.04126	0.051441	22.2066	0.00232082	0.0160428	0.846944	0.146619	-1.81443	0.0232082	0.160428	0	0	0.0232082	0.248569	0.0992365	0.0398774	0.0057688	0.0159203	0.0023031	0.693147	0.1112	0.0160867	20.0681	0.592476	0.455311	7.3e-10	1.06e-10	1.34458	0.0992365	0	0.845604
6	2016	16	0.095578	-3.87781	C26	Production and Supply of Electric Power and Heat Power	0.302185	0.619518	0.2651	7	0.127097	1.61416	0.042464	22.3262	0.00322173	0.0149813	0.842704	0.118431	-2.33891	0.0322173	0.149813	0	0	0.0322173	0.417685	0.0944268	0.0625746	0.0134567	0.0141463	0.0030422	0.693147	0.103842	0.0223313	16.6895	-3.11551	0.335956	5.03e-10	1.08e-10	1.35527	0.0944268	0	0.238903
6	2017	17	0.10291	-3.91661	C26	Production and Supply of Electric Power and Heat Power	0.186972	0.605306	0.2651	6	-0.111203	1.65206	0.063517	22.2083	0.00302261	0.0150754	0.744307	0.104874	3.26543	0.0302261	0.150754	0	0.00060452	0.0296216	0.325545	0.0938796	0.0490771	0.0098399	0.0141527	0.0028376	0	0	0	19.5543	0.381124	0.442874	6.68e-10	1.34e-10	1.36523	0.0938796	0	0.159358
7	2016	20	0.284198	-4.03619	D45	Production and Supply of Gas	0.41451	0.504326	0.154	11	0.03635	1.98284	-0.12909	22.1825	0.0177384	0.0416994	0.72692	0.201144	4.16979	0.177384	0.416994	0	0	0.177384	0.204923	0.0634196	0.0854516	0.0363499	0.0264456	0.0112496	0	0	0	19.8894	-0.186001	0.462268	1.93e-09	8.2e-10	1.3953	0.0634196	1	0.0188041
7	2017	21	0.231741	-4.07788	D45	Production and Supply of Gas	0.465132	0.596647	0.0933	9	0.172582	1.67603	0.045471	22.3417	0.0171199	0.0537525	0.75064	0.0824181	9.55649	0.1712	0.537525	0	0	0.171199	0.179807	0.0677165	0.096651	0.0307829	0.0363993	0.011593	0.693147	0.372584	0.118666	19.3202	-1.17849	0.38295	2.06e-09	6.56e-10	1.40558	0.0677165	1	0.0326253
7	2018	22	0.214463	-4.11627	D45	Production and Supply of Gas	0.574102	0.930903	0.0933	10	0.273913	1.07423	0.06645	22.5838	0.0175112	0.0426829	0.242875	0.101527	21.664	0.175112	0.426829	0	0	0.175112	0.145919	0.0746007	0.0622826	0.0255523	0.0318417	0.0130635	0.693147	0.295855	0.121379	19.3793	-1.82016	0.301528	1.29e-09	5.28e-10	1.41495	0.0746007	1	0.514362
7	2019	23	0.21477	-4.15604	D45	Production and Supply of Gas	0.552642	0.967305	0.0999	10	0.012803	1.0338	0.070039	22.5965	0.0181625	0.0409042	0.154325	0.0774053	26.9849	0.181625	0.409042	0	0	0.181625	0.150213	0.0772378	0.0614433	0.0272824	0.0315935	0.0140283	0.693147	0.283526	0.125893	20.5205	-0.571789	0.315248	1.29e-09	5.73e-10	1.42456	0.0772378	1	0.475965
7	2020	24	0.148414	-4.19532	D45	Production and Supply of Gas	0.570321	0.889972	0.0999	10	0.037358	1.12363	0.074321	22.6332	0.0191288	0.0373984	0.72113	0.127191	7.68402	0.191289	0.373984	0	0	0.191288	0.131431	0.0726601	0.0491531	0.0251413	0.0271737	0.013899	0	0	0	19.0155	-1.86063	0.281607	1.05e-09	5.39e-10	1.43397	0.0726601	1	0.276974
7	2021	25	0.326781	-4.23436	D45	Production and Supply of Gas	0.570659	0.888692	0.2216	9	0.042274	1.12525	0.036048	22.6746	0.01754	0.0244746	0.33443	0.100498	-1.28178	0.1754	0.244746	0	0.00109284	0.174307	0.176778	0.0792137	0.0432658	0.031007	0.0193872	0.0138941	0	0	0	19.0876	-1.94161	0.27121	6.64e-10	4.76e-10	1.44323	0.0792137	1	0.475965
7	2022	26	0.326682	-4.27393	D45	Production and Supply of Gas	0.567544	0.960886	0.2216	9	0.017057	1.04071	0.058833	22.6915	0.0183353	0.03102	0.506254	0.120907	-7.03036	0.183353	0.3102	0	0	0.183353	0.175352	0.0867309	0.0543943	0.0321513	0.0269039	0.0159023	0	0	0	20.699	-0.180576	0.289174	8.97e-10	5.3e-10	1.45253	0.0867309	1	0.284736
7	2023	27	0.306692	-4.31465	D45	Production and Supply of Gas	0.532368	1.00968	0.2216	9	-0.030484	0.990418	0.065676	22.6629	0.0172842	0.0364204	0.473963	0.0375847	0.808084	0.172842	0.364204	0	0	0.172842	0.195795	0.0847687	0.0713091	0.0338416	0.0308731	0.0146516	0	0	0	19.3978	7.01114	0.278861	1.02e-09	4.82e-10	1.46202	0.0847687	1	0.751276
8	2015	19	0.301859	-4.07553	D45	Production and Supply of Gas	0.474536	0.844171	0.4953	8	0.181108	1.18459	0.102652	22.6228	0.00366942	0.0228571	0.846702	0.162206	22.2474	0.0366942	0.228571	0	0	0.0366942	0.090551	0.0769009	0.0206974	0.0033227	0.0175773	0.0028218	0	0	0	20.7762	-0.131201	0.310893	7.11e-10	1.14e-10	1.405	0.0769009	1	0.854546
8	2016	20	0.284198	-4.11435	D45	Production and Supply of Gas	0.491874	0.871739	0.4953	8	0.053802	1.14713	0.080771	22.6752	0.00389297	0.0252101	0.819021	0.135518	22.2195	0.0389297	0.252101	0	0	0.0389297	0.0751175	0.0715324	0.0189372	0.0029243	0.0180334	0.0027847	0	0	0	19.4346	-1.62052	0.27597	6.96e-10	1.07e-10	1.41448	0.0715324	1	0.750187
8	2017	21	0.231741	-4.13513	D45	Production and Supply of Gas	0.686656	0.991287	0.4953	9	0.550642	1.00879	0.07285	23.1139	0.00435682	0.0212373	0.762764	0.0390836	20.3774	0.0435682	0.212373	0	0.0005446	0.0430236	0.0693291	0.0729773	0.0147236	0.0030205	0.0154984	0.0031795	0	0	0	20.8945	-1.5423	0.19134	4.06e-10	8.34e-11	1.41952	0.0729773	1	0.511683
8	2018	22	0.214463	-4.17216	D45	Production and Supply of Gas	0.697497	1.08594	0.4953	8	0.047082	0.920862	0.069682	23.1599	0.00438572	0.016016	0.269361	0.0517441	-4.76148	0.0438572	0.16016	0.00109643	0	0.0427608	0.0642664	0.0783122	0.0102929	0.0028185	0.0125425	0.0034346	0	0	0	21.1719	-1.29326	0.185163	2.97e-10	8.12e-11	1.42843	0.0783122	0	0.0454149
8	2019	23	0.21477	-4.20807	D45	Production and Supply of Gas	0.705187	1.08809	0.4953	9	0.060862	0.919042	0.051005	23.219	0.00425205	0.0130597	0.156154	0.0550437	-2.9396	0.0425205	0.130597	0.0005123	0	0.0420082	0.0914446	0.0800363	0.0119424	0.0038883	0.0104525	0.0034032	0	0	0	20.9202	-1.61825	0.172464	2.25e-10	7.33e-11	1.43701	0.0800363	0	0.321632
8	2020	24	0.148414	-4.2547	D45	Production and Supply of Gas	0.649452	0.997435	0.4953	9	-0.093583	1.00257	0.153599	23.1207	0.00415977	0.0121999	0.531073	0.315597	32.3033	0.0415977	0.121999	0	0	0.0415977	0.0990969	0.0740659	0.0120897	0.0041222	0.009036	0.003081	0	0	0	20.6033	-1.23909	0.187388	2.29e-10	7.79e-11	1.44802	0.0740659	0	0.0766312
8	2021	25	0.326781	-4.27586	D45	Production and Supply of Gas	0.712896	1.09594	0.4953	9	0.28928	0.912456	0.041217	23.3748	0.00543112	0.015988	0.333128	0.112943	0.807939	0.0543112	0.15988	0.00044885	0	0.0538624	0.0706001	0.0832975	0.0112876	0.0038344	0.0133176	0.004524	0	0	0	20.4889	-2.04714	0.144537	2.31e-10	7.85e-11	1.45298	0.0832975	0	0.0454149
8	2022	26	0.326682	-4.30814	D45	Production and Supply of Gas	0.740399	1.08219	0.4905	8	0.090756	0.924054	0.02167	23.4617	0.00651723	0.0205311	0.500969	0.157863	35.1887	0.0651723	0.205311	0.00041511	0	0.0647572	0.0831698	0.0900232	0.0170757	0.0054204	0.0184827	0.005867	0	0	0	20.332	-2.27068	0.131496	2.7e-10	8.57e-11	1.46051	0.0900232	1	0.508564
8	2023	27	0.306692	-4.34687	D45	Production and Supply of Gas	0.755579	0.986862	0.4905	8	0.013775	1.01331	-0.027036	23.4753	0.00518379	0.0129362	0.462965	0.0828659	-22.0763	0.0518379	0.129362	0	0	0.0518379	0.0731218	0.0891498	0.0094592	0.0037905	0.0115326	0.0046213	0	0	0	0	-13.4366	0	0	0	1.46945	0.0891498	0	0.0219435
9	2008	15	0.335711	-3.79764	G55	Processing of Petroleum, Coking, and Processing of Nuclear Fuel	0.72901	0.865789	0.2727	9	0.184165	1.15502	0.051537	22.4719	0.0031192	0.0185615	0.0753011	0.186491	4.58493	0.031192	0.185615	0.00074267	0.00074267	0.0297067	0.0172929	0.0444937	0.0032098	0.0005394	0.0082587	0.0013878	0	0	0	22.1887	0.840925	0.386098	7.17e-10	1.2e-10	1.33438	0.0444937	0	0.774267
9	2009	16	0.314469	-3.83651	G55	Processing of Petroleum, Coking, and Processing of Nuclear Fuel	0.821311	0.703786	0.2727	9	0.101868	1.42089	-0.35959	22.5689	0.00379459	0	0.0610024	0.103785	-6.31753	0.0379459	0.0226757	0.00189729	0.00063243	0.0354161	0.0104783	0.0544659	0.0002376	0.0003976	0.0012351	0.0020668	0	0	0	22.3198	0.506134	0.352474	7.99e-11	1.34e-10	1.34456	0.0544659	0	0.0433411
10	2008	14	0.163197	-3.75796	D44	Production and Supply of Electric Power and Heat Power	0.702541	1.01433	0.3356		0.14451	0.985872	-0.043658	22.3845	0.0015876	0.0197802	0.0696538	0.222225	12.5241	0.015876	0.197802	0	0	0.015876	0.0009095	0.104981	0.0001799	1.44e-05	0.0207655	0.0016667	0	0	0	16.62	-4.35694	0.315609	6.24e-10	5.01e-11	1.32388	0.104981	1	0.838488
10	2009	15	0.142551	-3.79666	D44	Production and Supply of Electric Power and Heat Power	0.657278	0.714522	0.3356		0.190528	1.39954	0.21056	22.5589	0.00140154	0.0114193	0.0669447	0.114827	12.7997	0.0140154	0.114193	0	0	0.0140154	0.121976	0.123441	0.0139288	0.0017095	0.0140961	0.0017301	0	0	0	16.274	-4.69721	0.259581	2.96e-10	3.64e-11	1.33412	0.123441	0	0.0379784
10	2010	16	0.134512	-3.83649	D44	Production and Supply of Electric Power and Heat Power	0.618082	0.878766	0.3356		0.011532	1.13796	0.112057	22.5704	0.00214261	0.0137195	0.0446727	0.100257	8.42655	0.0214261	0.137195	0	0	0.0214261	0.1243	0.109041	0.0170534	0.0026633	0.0149599	0.0023363	0	0	0	19.5695	-0.859354	0.308589	4.23e-10	6.61e-11	1.34456	0.109041	0	0.0863967
10	2011	17	0.133339	-3.87608	D44	Production and Supply of Electric Power and Heat Power	0.657995	0.996468	0.2612		0.023999	1.00354	0.04748	22.5941	0.00225072	0.0137195	0.0508155	0.0783904	5.23533	0.0225072	0.137195	0	0	0.0225072	0.129565	0.104042	0.0177756	0.0029161	0.014274	0.0023417	0	0	0	19.3786	-1.08666	0.298417	4.09e-10	6.72e-11	1.35482	0.104042	0	0.0883238
10	2012	18	0.137286	-3.91093	D44	Production and Supply of Electric Power and Heat Power	0.6875	0.812829	0.2612		0.215965	1.23027	0.119405	22.7897	0.00167829	0.0070922	0.0183434	0.171931	2.54422	0.0167829	0.070922	0	0	0.0167829	0.156335	0.102221	0.0110876	0.0026238	0.0072497	0.0017156	0	0	0	18.4999	-2.14364	0.234288	1.66e-10	3.93e-11	1.36377	0.102221	0	0.750593
10	2013	19	0.136722	-3.94867	D44	Production and Supply of Electric Power and Heat Power	0.67673	0.856537	0.2612		0.062266	1.16749	0.137469	22.8501	0.00270423	0.0103544	0.0332763	0.0892693	2.65553	0.0270423	0.103544	0.00062889	0	0.0264134	0.185017	0.10166	0.0191575	0.0050033	0.0105263	0.0027491	0	0	0	18.4846	-2.27195	0.220371	2.28e-10	5.96e-11	1.37338	0.10166	0	0.0630235
10	2014	20	0.11257	-3.99263	D44	Production and Supply of Electric Power and Heat Power	0.535875	0.567858	0.2612		-0.106671	1.761	0.228036	22.7373	0.00287022	0.0130719	0.253836	0.133738	10.598	0.0287022	0.130719	0	0	0.0287022	0.231451	0.10605	0.0302551	0.0066432	0.0138628	0.0030439	0	0	0	15.8013	-5.15639	0.210875	2.76e-10	6.05e-11	1.38445	0.10605	0	0.260964
10	2015	21	0.111669	-4.02874	D44	Production and Supply of Electric Power and Heat Power	0.52846	0.649766	0.2612		0.117335	1.53902	0.124201	22.8482	0.0034756	0.0122449	0.846991	0.14216	-9.18011	0.034756	0.122449	0	0	0.034756	0.364575	0.0973655	0.0446418	0.0126712	0.0119223	0.003384	0.693147	0.0848752	0.024091	18.8762	-2.54169	0.225458	2.76e-10	7.84e-11	1.39346	0.0973655	0	0.505387
10	2017	23	0.10291	-4.10462	D44	Production and Supply of Electric Power and Heat Power	0.541766	0.881951	0.2612		0.001332	1.13385	0.048016	22.9423	0.00456539	0.0242058	0.75502	0.0588829	-14.2908	0.0456539	0.242058	0	0	0.0456539	0.38043	0.0930842	0.0920858	0.0173681	0.0225317	0.0042497	0.693147	0.167782	0.0316449	20.8246	-0.785917	0.226386	5.48e-10	1.03e-10	1.41211	0.0930842	1	0.427677
10	2018	24	0.098789	-4.13863	D44	Production and Supply of Electric Power and Heat Power	0.588476	1.0812	0.2612		0.120157	0.924901	0.024162	23.0558	0.00481242	0.0114527	0.261645	0.0670962	8.92998	0.0481242	0.114527	0	0	0.0481243	0.313051	0.0811988	0.0358528	0.0150653	0.0092994	0.0039076	0.693147	0.0793839	0.0333572	15.759	-6.11883	0.15294	1.75e-10	7.36e-11	1.42036	0.0811988	0	0.0428872
10	2019	25	0.097024	-4.17103	D44	Production and Supply of Electric Power and Heat Power	0.602805	0.992501	0.2612		0.100694	1.00756	0.093973	23.1767	0.00772504	0.0235732	0.137575	0.156551	5.93207	0.0772504	0.235732	0	0	0.0772504	0.285225	0.0895626	0.0672368	0.0220338	0.0211128	0.0069187	0.693147	0.163397	0.0535459	19.4088	-2.64878	0.166911	3.93e-10	1.29e-10	1.42816	0.0895626	1	0.339943
10	2020	26	0.099194	-4.19928	D44	Production and Supply of Electric Power and Heat Power	0.567491	0.951548	0.2612		0.169959	1.05092	0.151612	23.3337	0.0109339	0.0353669	0.715351	0.132811	4.96606	0.109339	0.353669	0.00052821	0	0.10881	0.350829	0.0911224	0.124077	0.0383592	0.0322272	0.0099632	0.693147	0.245145	0.0757878	13.9868	-7.79299	0.10281	3.64e-10	1.12e-10	1.43491	0.0911224	1	0.869323
10	2021	27	0.093179	-4.22502	D44	Production and Supply of Electric Power and Heat Power	0.634022	0.966777	0.3959		0.174833	1.03436	0.030499	23.4948	0.0133781	0.0331658	0.3272	0.167848	8.09257	0.133781	0.331658	0.00139841	0	0.132382	0.360806	0.0996916	0.119664	0.048269	0.0330636	0.0133368	1.09861	0.364364	0.146973	20.1026	-2.26095	0.125775	4.17e-10	1.68e-10	1.44103	0.0996916	1	0.516795
10	2022	28	0.088053	-4.27096	D44	Production and Supply of Electric Power and Heat Power	0.630542	1.03152	0.3959		-0.062049	0.969444	-0.003281	23.4307	0.0142085	0.0334356	0.510959	0.103516	7.03594	0.142085	0.334356	0.00181579	0	0.14027	0.377705	0.0954433	0.126288	0.0536664	0.031912	0.0135611	1.38629	0.463516	0.196972	21.7949	-0.311529	0.145384	4.86e-10	2.07e-10	1.45184	0.0954433	1	0.750187
10	2023	29	0.085433	-4.28315	D44	Production and Supply of Electric Power and Heat Power	0.634999	1.00916	0.4389		0.298201	0.990923	0.048231	23.7043	0.0141569	0.0307777	0.470379	0.0566957	13.6025	0.141569	0.307777	0.00270514	0	0.138864	0.300868	0.0860501	0.0926002	0.0425936	0.0264842	0.012182	1.09861	0.338128	0.155529	0	-13.2364	0	0	0	1.45469	0.0860501	1	0.509823
11	2008	15	0.163197	-3.65573	D44	Production and Supply of Electric Power and Heat Power	0.54836	0.992264	0.4634		0.023963	1.0078	-0.011764	23.9272	0.00936995	0.0228426	0.0833602	0.16467	33.0031	0.0936995	0.228426	0.00080775	0.00080775	0.092084	0.166302	0.10186	0.0379877	0.0155824	0.0232676	0.0095443	0	0	0	23.5482	1.19745	0.0956109	2.18e-10	8.96e-11	1.29629	0.10186	1	0.69424
11	2009	16	0.142551	-3.66708	D44	Production and Supply of Electric Power and Heat Power	0.600351	0.82882	0.4634		0.083322	1.20653	0.113133	24.1299	0.00840336	0.0224525	0.0740369	0.104112	35.4858	0.0840336	0.224525	0.00075706	0	0.0832766	0.170857	0.122501	0.0383616	0.0143577	0.0275046	0.0102942	0	0	0	23.8381	1.04911	0.0790295	1.77e-10	6.64e-11	1.2994	0.122501	1	0.760772
11	2010	17	0.134512	-3.6857	D44	Production and Supply of Electric Power and Heat Power	0.621799	0.953827	0.4899		0.146958	1.04841	0.060254	24.267	0.00901681	0.02267	0.0476132	0.0874834	22.4912	0.0901681	0.2267	0	0	0.0901681	0.16866	0.108249	0.0382353	0.0152078	0.0245401	0.0097606	0	0	0	23.7064	1.0467	0.068523	1.55e-10	6.18e-11	1.30446	0.108249	1	0.825389
11	2011	18	0.133339	-3.70358	D44	Production and Supply of Electric Power and Heat Power	0.664351	1.01121	0.4899		0.126508	0.988918	0.019554	24.3991	0.00984787	0.012766	0.0531082	0.0555123	30.0247	0.0984787	0.12766	0	0	0.0984787	0.155287	0.103583	0.0198239	0.0152925	0.0132233	0.0102007	0	0	0	24.1067	1.25973	0.0610602	7.79e-11	6.01e-11	1.3093	0.103583	0	0.0185373
11	2012	19	0.137286	-3.64419	D44	Production and Supply of Electric Power and Heat Power	0.665573	0.985159	0.6739		0.013253	1.01506	0.122577	24.9085	0.0114834	0.0275229	0.0299586	0.0832971	172.546	0.114834	0.275229	0	0	0.114834	0.0959583	0.10328	0.0264105	0.0110193	0.0284258	0.0118601	0	0	0	24.0724	0.750807	0.0366351	1.01e-10	4.21e-11	1.29313	0.10328	1	0.161335
11	2013	20	0.136722	-3.67697	D44	Production and Supply of Electric Power and Heat Power	0.623187	1.0595	0.6739		0.033634	0.943839	0.169707	24.9416	0.0101517	0.0184783	0.0512254	0.0680701	181.886	0.101517	0.184783	0	0	0.101517	0.107993	0.102988	0.0199552	0.0109631	0.0190304	0.0104551	0	0	0	24.6411	1.37295	0.0362802	6.7e-11	3.68e-11	1.30209	0.102988	0	0.0405092
11	2014	21	0.11257	-3.71321	D44	Production and Supply of Electric Power and Heat Power	0.597825	0.969656	0.67392		0.017169	1.03129	0.155799	24.9586	0.00862789	0.0223714	0.300538	0.0889637	144.264	0.0862789	0.223714	0	0	0.0862789	0.110183	0.108072	0.0246495	0.0095065	0.0241771	0.0093243	0	0	0	24.1779	0.0509415	0.0349974	7.83e-11	3.02e-11	1.3119	0.108072	1	0.334813
11	2015	22	0.111669	-3.74424	D44	Production and Supply of Electric Power and Heat Power	0.57978	0.961338	0.6739		0.041038	1.04022	0.153203	24.9988	0.0118402	0.0305343	0.843594	0.16553	-37.6546	0.118402	0.305343	0	0	0.118402	0.0977243	0.101669	0.0298395	0.0115708	0.0310441	0.0120379	0	0	0	23.9569	-0.489422	0.0333105	1.02e-10	3.94e-11	1.32022	0.101669	1	0.0182937
11	2016	23	0.095578	-3.78815	D44	Production and Supply of Electric Power and Heat Power	0.584921	1.03746	0.6739		-0.017282	0.963891	0.043838	24.9814	0.0125379	0.0392857	0.883745	0.088556	-81.4964	0.125379	0.392857	0.00058316	0.00058316	0.124213	0.095094	0.0995473	0.0373584	0.0119228	0.0391079	0.0124811	0	0	0	23.575	-0.878174	0.0333559	1.31e-10	4.18e-11	1.33188	0.0995473	1	0.847494
11	2017	24	0.10291	-3.82711	D44	Production and Supply of Electric Power and Heat Power	0.581694	1.06712	0.6739		0.004675	0.937099	0.038303	24.986	0.0138317	0.041709	0.762547	0.0273096	-24.0278	0.138317	0.41709	0	0	0.138317	0.0993268	0.0971581	0.0414283	0.0137386	0.0405237	0.0134386	0	0	0	24.0134	-0.432896	0.0338182	1.41e-10	4.68e-11	1.34211	0.0971581	1	0.843912
11	2018	25	0.098789	-3.85986	D44	Production and Supply of Electric Power and Heat Power	0.57019	1.09546	0.6739		0.032704	0.912862	0.028876	25.0182	0.0210842	0.0340535	0.257367	0.0756555	16.847	0.210842	0.340535	0.00246599	0	0.208376	0.108711	0.0842486	0.0370199	0.0229209	0.0286896	0.0177632	0	0	0	24.2438	-0.119041	0.0330613	1.13e-10	6.97e-11	1.35063	0.0842486	1	0.884122
11	2019	26	0.097024	-3.89331	D44	Production and Supply of Electric Power and Heat Power	0.546989	1.14648	0.6739		0.029216	0.872236	0.052857	25.047	0.0224446	0.0344828	0.157349	0.0784447	66.7903	0.224446	0.344828	0.00243082	0	0.222015	0.127865	0.0919468	0.0440915	0.0286988	0.0317058	0.0206371	0.693147	0.239016	0.155574	24.0435	-0.225937	0.0318574	1.1e-10	7.15e-11	1.35926	0.0919468	1	0.334481
11	2020	27	0.099194	-3.90276	D44	Production and Supply of Electric Power and Heat Power	0.584238	1.15206	0.6739		0.139108	0.868008	0.073727	25.1773	0.027206	0.0418189	0.78613	0.0633096	16.8527	0.27206	0.418189	0.00114151	0	0.270918	0.119635	0.0945223	0.0500299	0.0325477	0.0395282	0.0257157	0	0	0	24.1537	-0.104528	0.0280953	1.17e-10	7.64e-11	1.36169	0.0945223	1	0.0224822
11	2021	28	0.093179	-3.87095	D44	Production and Supply of Electric Power and Heat Power	0.713438	1.03188	0.6739		0.14869	0.969103	-0.136588	25.4618	0.0289279	0.055102	0.343098	0.161173	167.587	0.289279	0.55102	0.00074943	0	0.28853	0.102239	0.102965	0.0563359	0.0295757	0.0567356	0.0297855	0	0	0	24.8481	-0.412218	0.0217448	1.2e-10	6.29e-11	1.3535	0.102965	1	0.777623
11	2022	29	0.088053	-3.87294	D44	Production and Supply of Electric Power and Heat Power	0.781585	1.0207	0.6739		0.148578	0.979715	-0.157193	25.6023	0.0286711	0.0541833	0.519075	0.134115	233.009	0.286711	0.541833	0.00154979	0.00038745	0.284773	0.0959772	0.0990094	0.0520036	0.0275177	0.0536466	0.0283871	0	0	0	24.8889	-0.676348	0.0189263	1.03e-10	5.43e-11	1.35401	0.0990094	1	0.854546
11	2023	29	0.085433	-3.85481	D44	Production and Supply of Electric Power and Heat Power	0.789644	1.04948	0.6739		0.224758	0.952851	0.047948	25.806	0.0254371	0.036828	0.474992	0.100204	313.793	0.254371	0.36828	0.00109959	0.00036653	0.252905	0.0807059	0.0888021	0.0297223	0.0205292	0.032704	0.0225887	0	0	0	23.6731	7.01114	0.0146849	5.41e-11	3.74e-11	1.34932	0.0888021	1	0.0715201
12	2008	15	0.163197	-3.74518	D44	Production and Supply of Electric Power and Heat Power	0.541113	1.04978	0.5454		-0.116032	0.95258	0.002033	22.9305	0.0076292	0.0272905	0.0756076	0.185462	5.39465	0.076292	0.272904	0	0.00328138	0.0730107	0.17718	0.101655	0.0483533	0.0135174	0.0277422	0.0077555	0	0	0	21.6018	0.580498	0.237638	6.49e-10	1.81e-10	1.32047	0.101655	1	0.265295
12	2009	16	0.142551	-3.77297	D44	Production and Supply of Electric Power and Heat Power	0.503836	0.874329	0.5454		0.242539	1.14373	0.019892	23.1476	0.00769902	0.0125	0.0663167	0.179824	11.1391	0.0769902	0.125	0	0	0.0769902	0.253138	0.120919	0.0316422	0.0194891	0.0151149	0.0093096	0	0	0	21.5796	0.470709	0.191055	2.39e-10	1.47e-10	1.32786	0.120919	0	0.0328857
12	2010	17	0.134512	-3.80468	D44	Production and Supply of Electric Power and Heat Power	0.58094	1.00401	0.5454		0.124524	0.996005	0.031934	23.265	0.00784314	0.0378251	0.0461692	0.0870769	11.4954	0.0784314	0.378251	0	0	0.0784314	0.160438	0.108396	0.0606856	0.0125833	0.0410008	0.0085016	0	0	0	21.6666	0.482468	0.170584	6.45e-10	1.34e-10	1.33623	0.108396	1	0.338603
12	2011	18	0.133339	-3.83229	D44	Production and Supply of Electric Power and Heat Power	0.667547	1.07313	0.5454		0.16283	0.931854	-0.018496	23.4158	0.00936275	0.014111	0.0522678	0.146997	23.2976	0.0936275	0.14111	0	0	0.0936275	0.11331	0.104332	0.0159891	0.0106089	0.0147223	0.0097684	0	0	0	21.7353	0.156881	0.147162	2.08e-10	1.38e-10	1.34346	0.104332	0	0.25075
12	2012	19	0.137286	-3.85757	D44	Production and Supply of Electric Power and Heat Power	0.670248	0.986877	0.5454		0.166209	1.0133	0.066188	23.5704	0.0155188	0.0100418	0.0211291	0.127607	43.1917	0.155188	0.100418	0	0	0.155188	0.125738	0.102758	0.0126264	0.019513	0.0103188	0.0159468	0	0	0	23.0435	1.44846	0.133678	1.34e-10	2.07e-10	1.35004	0.102758	0	0.257889
12	2013	20	0.136722	-3.8711	D44	Production and Supply of Electric Power and Heat Power	0.543037	1.09001	0.4269		0.091068	0.917426	0.190224	23.8066	0.0180397	0.0106692	0.0418111	0.0760362	87.8349	0.180397	0.106692	0	0	0.180397	0.125036	0.102694	0.0133404	0.0225562	0.0109567	0.0185258	0	0	0	22.6404	1.18463	0.103711	1.11e-10	1.87e-10	1.35354	0.102694	0	0.267178
12	2014	21	0.11257	-3.9047	D44	Production and Supply of Electric Power and Heat Power	0.455475	0.959027	0.4269		0.052742	1.04272	0.13044	23.858	0.013821	0.0184244	0.273222	0.121619	77.1589	0.13821	0.184244	0	0	0.13821	0.239038	0.105924	0.0440412	0.0330373	0.0195158	0.0146397	0	0	0	22.1636	0.0624981	0.0964405	1.78e-10	1.33e-10	1.36218	0.105924	0	0.267714
12	2015	22	0.111669	-3.94582	D44	Production and Supply of Electric Power and Heat Power	0.424879	0.918954	0.4269		-0.008811	1.08819	0.151212	23.8491	0.0135849	0.0136674	0.848934	0.144484	36.5278	0.135849	0.136674	0	0	0.135849	0.247633	0.0992516	0.033845	0.0336406	0.0135651	0.0134832	0	0	0	22.4612	0.157471	0.0986042	1.35e-10	1.34e-10	1.37266	0.0992516	0	0.149893
12	2016	23	0.095578	-3.96273	D44	Production and Supply of Electric Power and Heat Power	0.450682	1.04853	0.4269		0.18905	0.953714	0.08188	24.0223	0.015875	0.0181452	0.842651	0.118346	-19.343	0.15875	0.181452	0.00251984	0	0.15623	0.295692	0.0963632	0.0536538	0.0469411	0.0174853	0.0152977	0	0	0	22.6964	0.0504818	0.0837954	1.52e-10	1.33e-10	1.37693	0.0963632	0	0.194488
12	2017	24	0.10291	-4.00554	D44	Production and Supply of Electric Power and Heat Power	0.480776	1.14298	0.4269		-0.01986	0.874909	0.005752	24.0022	0.0155128	0.0105374	0.757857	0.0502126	-6.58832	0.155128	0.105374	0	0	0.155128	0.276681	0.0945878	0.029155	0.0429211	0.0099671	0.0146733	0	0	0	22.7575	0.0112171	0.0857232	9.03e-11	1.33e-10	1.38768	0.0945878	0	0.0183581
12	2018	25	0.098789	-4.03342	D44	Production and Supply of Electric Power and Heat Power	0.501899	1.2331	0.4281		0.088604	0.810968	0.044436	24.0871	0.0183955	0.0097629	0.247757	0.0929739	21.1873	0.183955	0.097629	0	0	0.183955	0.201133	0.0828692	0.0196364	0.0369994	0.0080904	0.0152442	0.693147	0.0676713	0.127508	24.1312	1.26495	0.0834991	8.15e-11	1.54e-10	1.39461	0.0828692	0	0.0333146
12	2019	26	0.097024	-4.05373	D44	Production and Supply of Electric Power and Heat Power	0.4456	1.22754	0.5493		0.138388	0.814639	0.058059	24.2167	0.0166456	0.0149935	0.162042	0.0485606	54.5877	0.166456	0.149935	0	0	0.166456	0.356281	0.088486	0.0534189	0.0593052	0.0132671	0.0147291	0	0	0	23.3344	0.567911	0.0709267	1.06e-10	1.18e-10	1.39964	0.088486	0	0.324067
12	2020	27	0.099194	-4.08996	D44	Production and Supply of Electric Power and Heat Power	0.425592	1.2331	0.541		0.024096	0.810968	0.068659	24.2405	0.0181149	0.023823	0.808532	0.0420934	45.4457	0.181149	0.23823	0.00193742	0	0.179211	0.371053	0.0908249	0.0883962	0.0672159	0.0216373	0.0164528	0	0	0	22.6365	0.257259	0.0671865	1.6e-10	1.22e-10	1.40853	0.0908249	1	0.753553
12	2021	28	0.093179	-4.0988	D44	Production and Supply of Electric Power and Heat Power	0.589031	1.08608	0.5493		0.204329	0.920742	-0.131609	24.4264	0.0188919	0.0345349	0.333283	0.170827	76.1581	0.188919	0.345349	0	0	0.188919	0.355463	0.0997593	0.122759	0.0671536	0.0344518	0.0188464	0	0	0	22.7454	-0.649649	0.056056	1.94e-10	1.06e-10	1.4107	0.0997593	1	0.758424
12	2022	29	0.088053	-4.1194	D44	Production and Supply of Electric Power and Heat Power	0.624365	1.17773	0.5493		0.113498	0.849091	0.010711	24.5342	0.018739	0.0241254	0.51146	0.123684	81.8337	0.18739	0.241255	0	0	0.18739	0.319351	0.0961819	0.0770449	0.0598433	0.0232043	0.0180236	1.38629	0.33445	0.259778	22.8955	-0.627394	0.050664	1.22e-10	9.49e-11	1.41571	0.0961819	1	0.790287
12	2023	29	0.085433	-4.10152	D44	Production and Supply of Electric Power and Heat Power	0.663592	1.11382	0.5493		0.087352	0.897813	0.085806	24.8273	0.0243598	0.0198764	0.467066	0.0927997	111.148	0.243598	0.198764	0	0	0.243598	0.273865	0.0863876	0.0544347	0.0667131	0.0171708	0.0210438	0	0	0	22.057	7.01114	0.0364058	7.24e-11	8.87e-11	1.41136	0.0863876	1	0.850188
13	2012	19	0.205828	-3.84482	D46	Production and Supply of Water	0.456757	0.45739	0.3244		0.042719	2.18632	0.130293	21.0811	0.00113982	0.00455235	0.0182937	0.0777063	1.30479	0.0113982	0.0455235	0.00151976	0	0.00987842	0.0438047	0.124586	0.0019941	0.0004993	0.0056716	0.0014201	0	0	0	0	-13.8824	0	0	0	1.34673	0.124586	0	0.0416764
13	2013	20	0.203681	-3.91096	D46	Production and Supply of Water	0.544197	0.462592	0.3152		0.295223	2.16173	0.070938	21.3398	0.00133235	0.00490196	0.0331515	0.109919	1.69985	0.0133235	0.0490196	0	0	0.0133235	0.0338202	0.141308	0.0016579	0.0004506	0.0069268	0.0018827	0	0	0	0	-13.8824	0	0	0	1.36378	0.141308	0	0.0421696
13	2015	22	0.194181	-4.01188	D46	Production and Supply of Water	0.588091	0.365956	0.292		0.05355	2.73257	0.103877	21.6065	0.00099101	0.00537153	0.844153	0.179788	0.981283	0.0099101	0.0537153	0	0	0.0099101	0.0259011	0.0777769	0.0013913	0.0002567	0.0041778	0.0007708	0	0	0	20.5117	0.49049	0.848005	4.56e-10	8.4e-11	1.38926	0.0777769	0	0.188919
13	2016	23	0.175119	-4.07682	D46	Production and Supply of Water	0.152379	0.712528	0.5662		0.162036	1.40345	0.056745	22.5484	0.0016541	0.00760135	0.846839	0.115528	4.46405	0.016541	0.0760135	0	0	0.016541	0.0100994	0.0908889	0.0007677	0.0001671	0.0069088	0.0015034	0	0	0	22.7047	3.22619	0.366009	2.78e-10	6.05e-11	1.40532	0.0908889	0	0.65663
13	2017	24	0.183324	-4.11529	D46	Production and Supply of Water	0.175362	0.766271	0.6873		0.08988	1.30502	0.058007	22.6344	0.00398272	0.0181598	0.748908	0.0874662	3.98024	0.0398272	0.181598	0.00135007	0	0.0384771	0.0094189	0.0770677	0.0017104	0.0003751	0.0139953	0.0030694	0	0	0	18.8633	-0.824556	0.279007	5.07e-10	1.11e-10	1.41471	0.0770677	0	0.292421
13	2018	25	0.197245	-4.1452	D46	Production and Supply of Water	0.330266	1.07226	0.6873		0.344033	0.932613	0.068267	22.9301	0.00669698	0.0151907	0.233948	0.114691	5.08738	0.0669698	0.151907	0.0018432	0.0006144	0.0645122	0.0257557	0.0773155	0.0039125	0.0017249	0.0117448	0.0051778	0	0	0	16.1381	-4.50611	0.177599	2.7e-10	1.19e-10	1.42195	0.0773155	0	0.505387
13	2019	26	0.247	-4.17534	D46	Production and Supply of Water	0.40869	1.03167	0.6873		0.197732	0.969306	0.074281	23.1105	0.00684765	0.0194831	0.145463	0.115949	8.02942	0.0684765	0.194831	0	0	0.0684765	0.0198009	0.0868134	0.0038578	0.0013559	0.016914	0.0059447	1.09861	0.214044	0.0752291	18.7779	-2.39015	0.172534	3.36e-10	1.18e-10	1.4292	0.0868134	1	0.884122
13	2020	27	0.275241	-4.1838	D46	Production and Supply of Water	0.576077	1.00184	0.6873		0.487348	0.998159	0.075409	23.5075	0.00793336	0.0160868	0.776571	0.0725854	11.7344	0.0793336	0.160868	0	0	0.0793336	0.0387894	0.0934589	0.00624	0.0030773	0.0150345	0.0074144	0	0	0	16.6313	-5.41198	0.10274	1.65e-10	8.15e-11	1.43122	0.0934589	0	0.0184693
13	2021	28	0.275282	-4.19417	D46	Production and Supply of Water	0.660074	1.04915	0.6873		0.314835	0.953154	0.074686	23.7812	0.00838082	0.0179969	0.342	0.0788404	51.1347	0.0838082	0.179969	0	0.00574685	0.0780614	0.0084081	0.0890462	0.0015132	0.0007047	0.0160255	0.0074628	0	0	0	17.1606	-5.68622	0.0806261	1.45e-10	6.76e-11	1.43369	0.0890462	0	0.0767694
13	2022	29	0.236973	-4.20505	D46	Production and Supply of Water	0.716453	1.05521	0.6873		0.251683	0.947676	0.063526	24.0057	0.00725885	0.0124516	0.510416	0.117349	44.7705	0.0725885	0.124516	0.00093062	0	0.0716579	0.0050109	0.104793	0.0006239	0.0003637	0.0130484	0.0076068	0	0	0	16.9419	-6.271	0.0635934	7.92e-11	4.62e-11	1.43629	0.104793	0	0.0331517
13	2023	29	0.249794	-4.19542	D46	Production and Supply of Water	0.77183	1.04657	0.6873		0.086367	0.955505	0.10766	24.3295	0.00708747	0.0145046	0.471969	0.058691	56.632	0.0708747	0.145046	0.00125073	0	0.069624	0.0038147	0.0949063	0.0005533	0.0002704	0.0137658	0.0067265	0	0	0	17.3852	2.76572	0.0472071	6.85e-11	3.35e-11	1.43399	0.0949063	0	0.0833446
14	2008	14	0.134056	-3.52473	B06	Mining and Washing of Coal	0.213289	0.677698	0.4695		0.155826	1.47558	0.225255	20.2292	0.00059137	0.00769231	0.081853	0.150229	2.45254	0.0059663	0.0769231	0	0.00197122	0.00394244	0	0.0166033	0	0	0.0012772	9.91e-05	0	0	0	17.5669	1.062	3.1152	2.4e-09	1.86e-10	1.2598	0.0166033	0	0.0736846
14	2009	15	0.191156	-3.59038	B06	Mining and Washing of Coal	0.302127	0.271919	0.4711		0.17047	3.67757	0.130403	20.2292	0.00094705	0.0140187	0.0637064	0.203899	2.89877	0.0094705	0.140187	0	0.00086096	0.00860956	0	0.0458917	0	0	0.0064334	0.0004346	0	0	0	18.5788	1.61508	3.1152	4.37e-09	2.95e-10	1.27826	0.0458917	0	0.0333306
14	2010	16	0.17797	-3.64226	B06	Mining and Washing of Coal	0.303679	0.24624	0.4711		0.065828	4.06108	0.130106	20.2519	0.00047847	0.00595238	0.0402713	0.148032	4.91745	0.0059663	0.0595238	0	0	0.00478469	0	0.0285488	0	0	0.0016993	0.0001703	0	0	0	18.4288	1.78312	2.95258	1.76e-09	1.76e-10	1.2926	0.0285488	0	0.887114
14	2011	17	0.17224	-3.71075	B06	Mining and Washing of Coal	0.317642	0.305792	0.4711		0.175191	3.2702	0.141481	20.4133	0.00076518	0.0038835	0.0508629	0.0951216	6.23661	0.0076518	0.038835	0	0	0.00765184	0	0.0289339	0	0	0.0011236	0.0002214	0	0	0	18.4524	1.68515	2.51564	9.77e-10	1.92e-10	1.31123	0.0289339	0	0.0333306
14	2012	18	0.218714	-3.9179	B06	Mining and Washing of Coal	0.573852	0.816759	0.4711		0.324482	1.22435	0.206518	22.3492	0.00124738	0.00480192	0.0205751	0.157172	35.2201	0.0124738	0.0480192	0	0.00056699	0.0119068	0	0.0460499	0	0	0.0022113	0.0005744	0	0	0	19.7357	-0.464241	0.38826	1.86e-10	4.84e-11	1.36556	0.0460499	0	0.0453986
14	2013	19	0.128038	-3.95765	B06	Mining and Washing of Coal	0.54552	0.716924	0.7383		0.128228	1.39485	0.164381	22.4698	0.00187196	0.010459	0.0359221	0.115051	29.4841	0.0187196	0.10459	0.00106969	0.00160454	0.0160453	0	0.0505687	0	0	0.005289	0.0009466	0	0	0	20.0209	-0.293228	0.349106	3.65e-10	6.54e-11	1.37565	0.0505687	0	0.0399095
14	2014	20	0.254906	-3.99658	B06	Mining and Washing of Coal	0.570138	0.737571	0.7383		0.098867	1.3558	0.122559	22.5641	0.00169205	0.00945626	0.279739	0.0726982	22.7396	0.0169205	0.0945626	0.00056402	0	0.0163565	0	0.0480118	0	0	0.0045401	0.0008124	0	0	0	21.3215	-0.161791	0.338334	3.2e-10	5.72e-11	1.38544	0.0480118	0	0.023726
14	2015	21	0.143199	-4.02431	B06	Mining and Washing of Coal	0.338593	0.846916	0.4642		0.469011	1.18075	0.029431	22.9487	0.00236356	0.0139535	0.846472	0.145436	-14.0874	0.0236356	0.139535	0.00053717	0	0.0230984	0.000919	0.0510622	0.0001282	2.17e-05	0.007125	0.0012069	0	0	0	20.164	-1.20738	0.217811	3.04e-10	5.15e-11	1.39235	0.0510622	0	0.505716
14	2016	22	0.257886	-4.06543	B06	Mining and Washing of Coal	0.305095	0.847737	0.4642		-0.023341	1.17961	0.035408	22.9251	0.00211005	0.0123457	0.84562	0.116312	-7.46715	0.0211005	0.123457	0	0	0.0211005	0.000941	0.0592029	0.0001162	1.99e-05	0.007309	0.0012492	0	0	0	20.2044	-1.0043	0.223463	2.76e-10	4.72e-11	1.40252	0.0592029	0	0.229082
14	2017	23	0.262918	-4.10135	B06	Mining and Washing of Coal	0.299799	0.924312	0.4642		0.085213	1.08188	0.080466	23.0069	0.00358964	0.0174152	0.754912	0.0652762	6.77122	0.0358964	0.174152	0	0.00052024	0.0353761	0.0008671	0.0441734	0.000151	3.11e-05	0.0076929	0.0015857	0	0	0	20.4277	-0.867586	0.208192	3.63e-10	7.47e-11	1.41132	0.0441734	0	0.273547
14	2018	24	0.272252	-4.1396	B06	Mining and Washing of Coal	0.279271	1.10771	0.4642		0.032426	0.902763	0.07855	23.0388	0.00311996	0.00952915	0.283315	0.030217	14.4543	0.0311996	0.0952915	0	0.00051999	0.0306796	0.0008399	0.0445088	8e-05	2.62e-05	0.0042413	0.0013887	0.693147	0.066051	0.0216259	20.4236	-0.753447	0.201613	1.92e-10	6.29e-11	1.4206	0.0445088	0	0.801797
14	2019	25	0.215244	-4.1753	B06	Mining and Washing of Coal	0.285366	1.20866	0.4642		0.063849	0.827361	0.067508	23.1112	0.00369932	0.012444	0.155799	0.0627534	10.7857	0.0369932	0.12444	0	0.00147973	0.0355135	0	0.051472	0	0	0.0064052	0.0019041	0	0	0	21.2885	0.0264626	0.195464	2.43e-10	7.23e-11	1.42919	0.051472	0	0.164525
14	2020	26	0.182942	-4.19965	B06	Mining and Washing of Coal	0.369849	1.09644	0.4642		0.235836	0.912045	0.052196	23.3291	0.00309627	0.0113245	0.783896	0.0648926	-2.93433	0.0309627	0.113245	0	0.00093826	0.0300244	0	0.0614077	0	0	0.0069541	0.0019013	0.693147	0.0784952	0.0214617	20.0161	-1.5436	0.147799	1.67e-10	4.58e-11	1.435	0.0614077	0	0.0183694
14	2022	28	0.214085	-4.20224	B06	Mining and Washing of Coal	0.509778	1.23269	0.4233		0.051567	0.811233	0.239788	24.0257	0.005946	0.0123751	0.517314	0.0968597	82.0519	0.05946	0.123751	0.00103709	0.00172849	0.0566944	0.0537302	0.0576925	0.0066491	0.0031948	0.0071395	0.0034304	0.693147	0.0857774	0.0412145	23.0402	0.0536213	0.0847687	1.05e-10	5.04e-11	1.43562	0.0576925	0	0.206453
14	2023	29	0.227588	-4.22376	B06	Mining and Washing of Coal	0.466684	1.00184	0.5016		0.132005	0.998164	0.106003	24.1519	0.00663425	0.0125839	0.473674	0.0550166	75.7189	0.0663425	0.125839	0.00069469	0.00104203	0.0646058	0.006336	0.0607743	0.0007973	0.0004203	0.0076478	0.0040319	0.693147	0.0872249	0.0459851	20.7915	7.01114	0.0674318	8.49e-11	4.47e-11	1.44073	0.0607743	0	0.274136
15	2012	18	0.218714	-3.94117	B06	Mining and Washing of Coal	0.218432	0.667053	0.1216	9	0.102395	1.49913	0.047565	21.7605	0.00967996	0.0146342	0.0184264	0.0850927	3.2918	0.0967996	0.146342	0	0	0.0967996	0.390341	0.0304363	0.057123	0.0377848	0.0044541	0.0029462	1.94591	0.284767	0.188363	20.2275	2.27312	0.716965	1.05e-09	6.94e-10	1.37148	0.0304363	0	0.751321
15	2013	19	0.128038	-3.98895	B06	Mining and Washing of Coal	0.305101	0.869198	0.1216	9	0.181814	1.15049	0.069382	21.9275	0.00726043	0.0131422	0.0332456	0.0717198	2.10019	0.0726043	0.131422	0	0.00110846	0.0714959	0.373441	0.035631	0.0490783	0.0271134	0.0046827	0.002587	0	0	0	19.8011	1.1854	0.593876	7.8e-10	4.31e-10	1.38353	0.035631	0	0.152237
15	2014	20	0.254906	-4.03678	B06	Mining and Washing of Coal	0.354891	0.793488	0.1099	7	0.339564	1.26026	0.033473	22.2198	0.00604797	0.0127946	0.260335	0.109676	-1.33209	0.0604797	0.127946	0	0.00052138	0.0599583	0.294139	0.0366987	0.037634	0.0177894	0.0046955	0.0022195	0	0	0	19.8772	-0.267344	0.445039	5.69e-10	2.69e-10	1.39545	0.0366987	0	0.152237
15	2015	21	0.143199	-4.07771	B06	Mining and Washing of Coal	0.410649	0.582737	0.1099	7	0.089678	1.71604	0.012203	22.3093	0.00607181	0.0112763	0.839295	0.233665	-1.39873	0.0607181	0.112763	0	0	0.0607181	0.300244	0.0395497	0.0338563	0.0182302	0.0044597	0.0024014	0	0	0	19.8323	-0.992613	0.406042	4.58e-10	2.47e-10	1.40554	0.0395497	0	0.166399
15	2016	22	0.257886	-4.11783	B06	Mining and Washing of Coal	0.420125	0.625528	0.1099	7	0.022336	1.59865	0.000106	22.3314	0.00619974	0.0122969	0.698734	0.221226	-1.5978	0.0619974	0.122969	0.00044926	0.00044926	0.0610989	0.147134	0.0531115	0.0180929	0.0091219	0.0065311	0.0032928	0	0	0	20.259	-0.64316	0.405714	4.99e-10	2.52e-10	1.41533	0.0531115	0	0.166399
16	2012	16	0.704685	-3.99538	C41	Other Manufacturing	0.461605	0.396581	0.2995	9	0.407986	2.52156	0.171344	21.3902	0.00061576	0.0044484	0.0224822	0.169337	63.2767	0.0061576	0.044484	0	0	0.00615764	0	0.0259317	0	0	0.0011535	0.0001597	0	0	0	21.0273	3.30518	1.07932	4.8e-10	6.65e-11	1.38514	0.0259317	0	0.0328929
16	2013	17	0.711266	-4.04566	C41	Other Manufacturing	0.459761	0.369181	0.2995	8	0.137013	2.7087	0.123504	21.5186	0.00156027	0.0112188	0.0416971	0.101066	87.0485	0.0156027	0.112188	0	0	0.0156027	0	0.0617477	0	0	0.0069273	0.0009634	0	0	0	21.4448	3.48903	0.968113	1.09e-09	1.51e-10	1.39764	0.0617477	0	0.0477373
16	2014	18	0.601509	-4.10189	C41	Other Manufacturing	0.508606	0.462439	0.2995	8	0.290992	2.16245	0.103164	21.774	0.00154847	0.00830105	0.286912	0.0861846	78.1398	0.0154847	0.0830105	0	0	0.0154847	0	0.0221185	0	0	0.0018361	0.0003425	0	0	0	21.2648	1.81927	0.743602	6.17e-10	1.15e-10	1.41145	0.0221185	0	0.277105
16	2015	19	0.473887	-4.08666	C41	Other Manufacturing	0.580846	0.714333	0.3704	8	0.959053	1.39991	0.03834	23.673	0.00127226	0.00959079	0.829611	0.362977	34.9633	0.0127226	0.0959079	0	0	0.0127227	0.010679	0.041452	0.0010242	0.0001359	0.0039756	0.0005274	0	0	0	23.4498	0.870529	0.122769	1.18e-10	1.56e-11	1.40773	0.041452	0	0.84855
16	2016	20	0.393886	-4.04735	C41	Other Manufacturing	0.730106	0.905877	0.3704	9	0.79286	1.1039	0.121788	24.2568	0.00144112	0.0101557	0.881202	0.0910873	17.3287	0.0144112	0.101557	0	0.00205874	0.0123525	0.0453239	0.0395197	0.004603	0.0006532	0.0040135	0.0005695	0	0	0	23.4398	-0.532049	0.0684474	6.95e-11	9.86e-12	1.39806	0.0395197	0	0.161855
16	2017	21	0.499238	-4.07885	C41	Other Manufacturing	0.725332	0.930621	0.3704	9	0.05348	1.07455	0.112001	24.3089	0.00188313	0.0139779	0.757401	0.057703	13.6498	0.0188313	0.139779	0	0.00058848	0.0182428	0.043975	0.0484938	0.0061468	0.0008281	0.0067784	0.0009132	0.693147	0.0968872	0.0130529	22.2068	-1.81372	0.061555	8.6e-11	1.16e-11	1.40581	0.0484938	0	0.74187
16	2018	22	0.549832	-4.14266	C41	Other Manufacturing	0.78634	1.0312	0.3704	9	-0.139116	0.969749	-0.463023	24.1591	0.00198329	0.0128617	0.211755	0.153331	5.56366	0.0198329	0.128617	0	0	0.0198329	0.0449338	0.0604222	0.0057793	0.0008912	0.0077713	0.0011983	0.693147	0.0891508	0.0137471	22.0999	-1.90161	0.0711578	9.15e-11	1.41e-11	1.42134	0.0604222	0	0.464267
16	2019	23	0.825444	-4.22849	C41	Other Manufacturing	0.924078	0.912342	0.3704	7	-0.212855	1.09608	-0.988206	23.8278	0.00120185	0.00826446	0.131831	0.157288	-63.3036	0.0120185	0.0826446	0	0	0.0120185	0.0825324	0.0669809	0.0068209	0.0009919	0.0055356	0.000805	0	0	0	21.8359	-2.55874	0.0979274	8.09e-11	1.18e-11	1.44184	0.0669809	0	0.292095
17	2016	20	0.095578	-4.18905	D44	Production and Supply of Electric Power and Heat Power	0.612976	0.960072	0.3127	9	0.309239	1.04159	0.058902	24.1167	0.0376651	0.0513285	0.869998	0.0989395	-3.01828	0.365224	0.513285	0.00085215	0.00085215	0.374947	0.0007557	0.101045	0.0003879	0.000276	0.0518647	0.0369039	0	0	0	23.8387	0.399042	0.0800803	4.11e-10	2.92e-10	1.43247	0.101045	1	0.167045
17	2017	21	0.10291	-4.22026	D44	Production and Supply of Electric Power and Heat Power	0.611733	0.909573	0.3127	9	0.059789	1.09942	0.066178	24.1748	0.0362367	0.0439085	0.753147	0.0714042	4.55986	0.362366	0.439085	0.00082169	0.00082169	0.360723	0.000551	0.0985897	0.0002419	0.0001997	0.0432892	0.0357256	0	0	0	23.2939	-0.215149	0.0738356	3.24e-10	2.68e-10	1.4399	0.0985897	1	0.836674
17	2018	22	0.098789	-4.24747	D44	Production and Supply of Electric Power and Heat Power	0.623772	1.08537	0.3127	9	0.084667	0.921342	0.066441	24.2561	0.0394646	0.0420315	0.249874	0.0882841	14.0669	0.365224	0.420315	0.00126188	0.00042063	0.443341	0.0005008	0.0858637	0.0002105	0.0001829	0.0360898	0.0313595	0	0	0	23.454	-0.136116	0.06854	2.88e-10	2.5e-10	1.44632	0.0858637	1	0.755339
17	2019	23	0.097024	-4.2726	D44	Production and Supply of Electric Power and Heat Power	0.640408	1.04659	0.3127	9	0.094405	0.955488	0.067226	24.3463	0.0404135	0.0484121	0.152553	0.0781214	6.77605	0.365224	0.484121	0.00150915	0.00037729	0.459159	0.0004674	0.0938771	0.0002263	0.0001707	0.0454479	0.0342861	0	0	0	23.9574	0.217033	0.0639718	3.1e-10	2.34e-10	1.45222	0.0938771	1	0.514362
17	2020	24	0.099194	-4.30501	D44	Production and Supply of Electric Power and Heat Power	0.638227	0.882486	0.3127	8	0.045516	1.13316	0.071964	24.3908	0.0399451	0.0454546	0.644641	0.202494	1.00241	0.365224	0.454545	0.00155818	0	0.411749	0.0004583	0.0962749	0.0002083	0.0001674	0.0437613	0.0351619	0	0	0	24.2057	0.755241	0.0618211	2.81e-10	2.26e-10	1.45978	0.0962749	1	0.245848
17	2021	25	0.093179	-4.34232	D44	Production and Supply of Electric Power and Heat Power	0.625136	0.757708	0.3127	9	0.015674	1.31977	0.07818	24.4063	0.0361402	0.0386755	0.322393	0.21692	19.788	0.361402	0.386755	0.00144561	0	0.359957	0.0004271	0.104253	0.0001652	0.0001544	0.0403205	0.0376774	1.09861	0.424894	0.397041	22.8819	-0.628546	0.0575384	2.23e-10	2.08e-10	1.46841	0.104253	1	0.758698
17	2022	26	0.088053	-4.35409	D44	Production and Supply of Electric Power and Heat Power	0.530365	0.898663	0.3129	8	0.169032	1.11276	0.063989	24.5627	0.0333765	0.0375671	0.505716	0.13818	42.253	0.333765	0.375671	0.0007201	0.00036005	0.332685	0.058409	0.099485	0.0219426	0.0194949	0.0373736	0.0332046	1.38629	0.52079	0.462697	22.676	-0.489759	0.0487656	1.83e-10	1.63e-10	1.47111	0.099485	1	0.474251
17	2023	27	0.085433	-4.39126	D44	Production and Supply of Electric Power and Heat Power	0.512798	1.02362	0.3129	9	0.015002	0.976927	0.068678	24.5777	0.0367948	0.0444007	0.476126	0.0366463	42.354	0.365224	0.444007	0.00161645	0.00032329	0.395383	0.0338106	0.0893883	0.0150121	0.0123484	0.039689	0.0326467	1.09861	0.487792	0.401239	19.3285	5.45833	0.0409469	1.82e-10	1.5e-10	1.47962	0.0893883	1	0.887114
18	2017	21	0.231741	-4.30436	D45	Production and Supply of Gas	0.357766	0.511093	0.4094	7	0.091623	1.95659	0.024197	21.2689	0.0179102	0.0618153	0.737526	0.130023	0.426995	0.179102	0.618153	0	0	0.179103	0.150746	0.0691003	0.0931843	0.026999	0.0427146	0.012376	0	0	0	17.9423	-0.70644	1.03976	6.43e-09	1.86e-09	1.45963	0.0691003	1	0.26778
18	2018	22	0.214463	-4.33897	D45	Production and Supply of Gas	0.432778	0.601605	0.2964	9	-0.053356	1.66222	-0.201127	21.214	0.0179718	0.0527262	0.208363	0.158734	2.09596	0.179718	0.527262	0.00064185	0	0.179076	0.155657	0.074158	0.0820722	0.0279744	0.0391007	0.0133275	0	0	0	18.369	-0.446342	1.12448	5.93e-09	2.02e-09	1.46764	0.074158	1	0.355336
18	2019	23	0.21477	-4.39703	D45	Production and Supply of Gas	0.50351	0.627473	0.32	9	0.216061	1.5937	0.044101	21.4096	0.0186235	0.046977	0.148703	0.0978942	5.64455	0.186235	0.46977	0	0	0.186235	0.11391	0.0789665	0.0535113	0.021214	0.037096	0.0147063	0	0	0	20.1483	0.819176	1.01426	4.76e-09	1.89e-09	1.48093	0.0789665	1	0.284736
18	2020	24	0.148414	-4.44163	D45	Production and Supply of Gas	0.500502	0.633479	0.32	10	0.058108	1.57858	0.040183	21.4661	0.018825	0.0439321	0.763453	0.0854152	7.89845	0.18825	0.439321	0	0	0.18825	0.103028	0.073895	0.0452625	0.019395	0.0324637	0.0139107	0	0	0	20.102	1.04676	0.956362	4.2e-09	1.8e-09	1.49102	0.073895	1	0.756293
18	2021	25	0.326781	-4.48383	D45	Production and Supply of Gas	0.489825	0.643991	0.32	8	0.028604	1.55282	0.050821	21.4943	0.0209252	0.0483419	0.329747	0.147248	8.76534	0.209252	0.483419	0	0	0.209252	0.104253	0.0820031	0.0503981	0.0218152	0.0396418	0.0171593	0	0	0	20.3178	1.17179	0.939748	4.54e-09	1.97e-09	1.50048	0.0820031	1	0.784412
18	2022	26	0.326682	-4.5246	D45	Production and Supply of Gas	0.470794	0.586979	0.32	9	0.010166	1.70364	0.040799	21.5044	0.0207498	0.052893	0.487295	0.2114	4.31123	0.207498	0.52893	0.00106958	0.00106958	0.205359	0.0978282	0.0894996	0.0517443	0.0202991	0.0473391	0.018571	0	0	0	18.6391	-0.277945	0.853426	4.51e-09	1.77e-09	1.50953	0.0894996	1	0.755684
18	2023	27	0.306692	-4.56137	D45	Production and Supply of Gas	0.552054	0.549962	0.32	9	-0.040807	1.81831	-0.243951	21.4629	0.0175103	0.0380875	0.468512	0.0629942	3.24667	0.175103	0.380875	0	0	0.175103	0.0792997	0.0889292	0.0302033	0.0138856	0.0338709	0.0155717	0	0	0	0	-9.95198	0	0	0	1.51762	0.0889292	1	0.155799
19	2008	12	0.295771	-3.68682	F51	Mining and Processing of Non-Ferrous Metal Ores	0.118653	0.715313	0.1878	7	-0.042981	1.39799	0.026184	21.099	0.00070293	0.00226757	0.0731659	0.191804	-3.58205	0.0070293	0.0226757	0	0	0.00702926	0.0557078	0.0277742	0.0012632	0.0003916	0.0006298	0.0001952	0	0	0	18.6624	1.18753	1.28171	2.91e-10	9.01e-11	1.30476	0.0277742	0	0.751321
19	2009	13	0.211872	-3.79053	F51	Mining and Processing of Non-Ferrous Metal Ores	0.093104	0.681011	0.1381	7	0.959053	1.4684	0.001365	21.9696	0.00079612	0.0056926	0.063573	0.103841	1.92677	0.0079612	0.056926	0.00072375	0	0.00723746	0.0218529	0.0428111	0.001244	0.000174	0.0024371	0.0003408	0	0	0	20.1848	1.82034	0.58045	3.3e-10	4.62e-11	1.33251	0.0428111	0	0.203171
20	2012	16	0.205828	-3.78887	D46	Production and Supply of Water	0.478082	0.774963	0.4187	9	0.156429	1.29038	0.166734	22.845	0.00169463	0.00593824	0.0182937	0.0733223	-0.709651	0.0169463	0.0593824	0	0	0.0169463	0.0025193	0.128026	0.0001496	4.27e-05	0.0076025	0.0021696	0	0	0	21.0292	1.18182	0.251967	1.5e-10	4.27e-11	1.33207	0.128026	0	0.843594
20	2013	17	0.203681	-3.81807	D46	Production and Supply of Water	0.346266	0.633182	0.4205	8	0.246463	1.57933	0.110329	23.0654	0.00136893	0.00603622	0.034735	0.146097	18.0508	0.0136893	0.0603622	0	0.00171116	0.0119781	0.0023331	0.14333	0.0001408	3.19e-05	0.0086517	0.0019621	0	0	0	21.5856	1.92487	0.207494	1.25e-10	2.84e-11	1.33974	0.14333	0	0.101637
20	2014	18	0.176311	-3.84795	D46	Production and Supply of Water	0.383473	0.577772	0.4205	9	0.168035	1.73079	0.101643	23.2207	0.00202207	0.00960512	0.265767	0.100877	8.06613	0.0202207	0.0960512	0	0	0.0202207	0.0016253	0.08633	0.0001561	3.29e-05	0.0082921	0.0017457	0	0	0	19.842	-1.1158	0.163295	1.57e-10	3.3e-11	1.34754	0.08633	0	0.0597821
20	2015	19	0.194181	-3.8757	D46	Production and Supply of Water	0.414519	0.52312	0.421	8	0.168329	1.91161	0.102513	23.3767	0.0171037	0.0177683	0.845976	0.163438	9.10641	0.171037	0.177683	0	0	0.171037	0	0.0797693	0	0	0.0141736	0.0136435	0	0	0	19.8436	-1.78455	0.139722	2.48e-10	2.39e-10	1.35472	0.0797693	0	0.220721
20	2016	20	0.175119	-3.89945	D46	Production and Supply of Water	0.459026	0.677667	0.421	9	0.191323	1.47565	0.095244	23.5517	0.0167522	0.00786885	0.863796	0.103436	6.41685	0.167522	0.0786885	0	0	0.167522	0	0.0916658	0	0	0.007213	0.015356	0	0	0	19.509	-2.54732	0.115306	9.07e-11	1.93e-10	1.36084	0.0916658	0	0.149893
20	2017	21	0.183324	-3.92867	D46	Production and Supply of Water	0.456978	0.756674	0.421	9	0.108475	1.32157	0.089957	23.6547	0.0228187	0.0198198	0.760642	0.0442784	10.0708	0.228187	0.198198	0	0.00049073	0.227697	1.62e-05	0.0777393	3.2e-06	3.69e-06	0.0154078	0.0177391	0	0	0	19.6565	-2.52865	0.104808	2.08e-10	2.39e-10	1.3683	0.0777393	1	0.887114
20	2018	22	0.197245	-3.95621	D46	Production and Supply of Water	0.466923	0.959567	0.4218	5	0.115549	1.04214	0.090444	23.7641	0.0246325	0.019962	0.267714	0.0568379	10.9716	0.246325	0.19962	0	0.00044144	0.245884	0	0.0791552	0	0	0.0158009	0.0194979	0	0	0	21.85	-0.446173	0.104437	2.08e-10	2.57e-10	1.37529	0.0791552	1	0.321641
20	2019	23	0.247	-3.97193	D46	Production and Supply of Water	0.526595	0.932595	0.4218	6	0.211061	1.07228	0.09175	23.9556	0.0236027	0.0140479	0.159771	0.0448441	17.7969	0.236027	0.140479	0.00043871	0.00087742	0.234711	0	0.0883366	0	0	0.0124094	0.0208498	0	0	0	21.8869	-0.869924	0.0863816	1.21e-10	2.04e-10	1.37925	0.0883366	0	0.0801215
20	2020	24	0.275241	-3.98353	D46	Production and Supply of Water	0.574368	0.962889	0.4218	9	0.21876	1.03854	0.100669	24.1534	0.0238095	0.0137348	0.803483	0.0461637	16.3927	0.238095	0.137348	0.00087214	0	0.237223	0	0.0964427	0	0	0.0132462	0.0229625	0	0	0	21.9771	-0.90102	0.0711685	9.77e-11	1.69e-10	1.38217	0.0964427	0	0.0767615
20	2022	26	0.236973	-4.02862	D46	Production and Supply of Water	0.589566	1.03027	0.4218	9	0.110901	0.970619	0.107567	24.3697	0.0270055	0.0196435	0.521545	0.061162	27.9165	0.270055	0.196435	0.00238635	0	0.267669	5.2e-05	0.105103	1.02e-05	1.4e-05	0.0206459	0.0283836	0	0	0	21.2574	-1.90449	0.0554465	1.09e-10	1.5e-10	1.39342	0.105103	1	0.86667
20	2023	27	0.249794	-4.04615	D46	Production and Supply of Water	0.591494	1.01871	0.4219	9	0.134681	0.981632	0.106196	24.4973	0.0281594	0.0282685	0.474722	0.0397857	27.1592	0.281594	0.282685	0.00227704	0	0.279317	4.58e-05	0.095128	1.29e-05	1.29e-05	0.0268913	0.0267875	0	0	0	21.4673	7.01114	0.0492877	1.39e-10	1.39e-10	1.39777	0.095128	1	0.752885
21	2009	13	0.142551	-3.7399	D44	Production and Supply of Electric Power and Heat Power	0.596122	0.881409	0.5501		-0.003324	1.13455	0.026199	23.0333	0.0134612	0.00617284	0.0715201	0.110855	27.4513	0.134612	0.0617284	0	0	0.134612	0.15248	0.122855	0.0094123	0.0205256	0.0075836	0.0165377	0	0	0	21.8975	0.555445	0.21736	1.34e-10	2.93e-10	1.31906	0.122855	0	0.474992
21	2010	14	0.134512	-3.76809	D44	Production and Supply of Electric Power and Heat Power	0.662253	0.932742	0.5501		0.203739	1.07211	0.009112	23.2187	0.0148712	0.026178	0.04366	0.113197	8.81154	0.148712	0.26178	0	0	0.148712	0.11945	0.109128	0.0312696	0.0177636	0.0285675	0.0162286	0	0	0	22.2917	0.832693	0.183822	4.81e-10	2.73e-10	1.32657	0.109128	1	0.510415
21	2011	15	0.133339	-3.78731	D44	Production and Supply of Electric Power and Heat Power	0.739262	1.00306	0.5501		0.286442	0.996954	0.004002	23.4706	0.0171861	0.0449898	0.0519339	0.0629779	17.2071	0.171861	0.449898	0	0	0.171861	0.096857	0.104626	0.0435757	0.0166459	0.047071	0.0179811	0	0	0	23.4176	1.47203	0.150109	6.75e-10	2.58e-10	1.33166	0.104626	1	0.839029
21	2012	16	0.137286	-3.81892	D44	Production and Supply of Electric Power and Heat Power	0.751395	1.0213	0.5501		0.090325	0.979146	0.040293	23.557	0.0192384	0.0236742	0.0193634	0.0504266	16.8564	0.192384	0.236742	0.00078846	0	0.191595	0.0938642	0.103317	0.0222216	0.0180579	0.0244595	0.0198765	0	0	0	22.2561	0.341717	0.130845	3.1e-10	2.52e-10	1.33997	0.103317	1	0.0505152
21	2013	17	0.136722	-3.85308	D44	Production and Supply of Electric Power and Heat Power	0.712163	1.06489	0.5501		0.058202	0.939067	0.207172	23.6136	0.0203929	0.0180947	0.0363197	0.0763578	32.9129	0.20393	0.180947	0.00067751	0	0.203252	0.0886474	0.103322	0.0160405	0.0180778	0.0186958	0.0210703	0	0	0	23.0046	1.10055	0.127807	2.31e-10	2.61e-10	1.34887	0.103322	0	0.0829258
21	2014	18	0.11257	-3.85231	D44	Production and Supply of Electric Power and Heat Power	0.566119	0.872783	0.6721		0.178645	1.14576	0.242654	23.9527	0.0182353	0.0277361	0.282473	0.0806049	48.5898	0.182353	0.277361	0	0	0.182353	0.162749	0.107195	0.0451403	0.0296777	0.0297319	0.0195474	0	0	0	23.0433	0.362337	0.0912016	2.53e-10	1.66e-10	1.34867	0.107195	1	0.77776
21	2015	19	0.111669	-3.88924	D44	Production and Supply of Electric Power and Heat Power	0.513648	0.866782	0.6721		0.022913	1.15369	0.208774	23.9754	0.0192132	0.0328806	0.84855	0.146455	32.0581	0.192132	0.328806	0	0	0.192132	0.20956	0.0998657	0.0689045	0.040263	0.0328365	0.0191874	0	0	0	22.7022	-0.132692	0.0878389	2.89e-10	1.69e-10	1.35821	0.0998657	1	0.756418
21	2016	20	0.095578	-3.9117	D44	Production and Supply of Electric Power and Heat Power	0.546095	0.947976	0.6731		0.131348	1.05488	0.146553	24.0988	0.0178919	0.0208	0.8698	0.0991521	6.85303	0.178919	0.208	0	0	0.178919	0.180532	0.0981911	0.0375506	0.0323006	0.0204238	0.0175683	0	0	0	23.1651	0.0261478	0.0792243	1.65e-10	1.42e-10	1.36397	0.0981911	1	0.506273
21	2017	21	0.10291	-3.94213	D44	Production and Supply of Electric Power and Heat Power	0.583054	0.984255	0.6563		0.063872	1.016	0.024035	24.1626	0.0208777	0.0230125	0.72198	0.188402	-3.53457	0.208777	0.230126	0	0	0.208777	0.160637	0.0962696	0.0369668	0.0335375	0.0221541	0.0200989	0	0	0	23.1862	-0.189676	0.0743989	1.71e-10	1.55e-10	1.37172	0.0962696	1	0.737682
21	2018	22	0.098789	-3.97878	D44	Production and Supply of Electric Power and Heat Power	0.577559	1.09316	0.6563		0.021951	0.914777	0.049172	24.1844	0.0212882	0.0142469	0.256339	0.0812238	43.5038	0.212882	0.142469	0	0	0.212882	0.160162	0.0834807	0.0228182	0.0340957	0.0118934	0.0177715	0	0	0	23.4993	0.194004	0.0737764	1.05e-10	1.57e-10	1.38098	0.0834807	0	0.0182937
21	2019	23	0.097024	-4.01633	D44	Production and Supply of Electric Power and Heat Power	0.570936	1.10658	0.6563		0.015892	0.903681	0.064467	24.2001	0.0225941	0.0149545	0.149352	0.111557	45.7667	0.225941	0.149545	0	0	0.225941	0.133523	0.0918611	0.0199677	0.0301684	0.0137374	0.0207552	0	0	0	23.1998	-0.0631866	0.0716966	1.07e-10	1.62e-10	1.39037	0.0918611	0	0.0330023
21	2020	24	0.099194	-4.04904	D44	Production and Supply of Electric Power and Heat Power	0.565608	1.09149	0.6563		0.04718	0.91618	0.081997	24.2462	0.024586	0.0326992	0.777204	0.07275	36.8167	0.24586	0.326992	0	0	0.24586	0.147977	0.0941055	0.0483871	0.0363816	0.0307717	0.0231368	0	0	0	23.3896	0.424202	0.0690265	2.26e-10	1.7e-10	1.39848	0.0941055	1	0.871769
21	2021	25	0.093179	-4.06778	D44	Production and Supply of Electric Power and Heat Power	0.684943	1.05006	0.6563		0.077624	0.952324	-0.2263	24.3746	0.0233066	0.0379562	0.327085	0.170813	10.6452	0.233066	0.379562	0	0	0.233066	0.105897	0.102918	0.0401946	0.024681	0.0390639	0.0239867	0	0	0	23.8348	0.110708	0.0618638	2.35e-10	1.44e-10	1.4031	0.102918	1	0.759475
21	2022	26	0.088053	-4.11672	D44	Production and Supply of Electric Power and Heat Power	0.660841	1.05235	0.6563		-0.051539	0.950258	0.012174	24.3217	0.0249957	0.0441501	0.511334	0.112726	43.421	0.249957	0.441501	0.00512908	0.00136776	0.24346	0.12071	0.0986964	0.0532938	0.0301724	0.0435746	0.0246699	0	0	0	23.6012	0.20636	0.0645863	2.85e-10	1.61e-10	1.41506	0.0986964	1	0.848166
21	2023	27	0.085433	-4.14797	D44	Production and Supply of Electric Power and Heat Power	0.674831	1.05925	0.6563		0.051764	0.94406	0.01368	24.3736	0.0266122	0.048831	0.459115	0.115356	47.2673	0.266122	0.48831	0.00332237	0.00132895	0.26147	0.112133	0.0884093	0.0547555	0.029841	0.0431711	0.0235276	0	0	0	20.5001	6.22464	0.0532656	2.6e-10	1.42e-10	1.42262	0.0884093	1	0.843641
22	2008	12	0.163197	-3.74936	D44	Production and Supply of Electric Power and Heat Power	0.617894	1.0637	0.0927	9	0.016185	0.940119	-0.039758	22.8324	0.0024472	0.0116788	0.0871208	0.12554	6.82376	0.024472	0.116788	0.00362549	0.00362549	0.0172211	0.000146	0.104995	1.71e-05	3.57e-06	0.0122622	0.0025694	0	0	0	19.6311	-1.58052	0.238208	2.78e-10	5.83e-11	1.32159	0.104995	0	0.74515
22	2009	13	0.142551	-3.7884	D44	Production and Supply of Electric Power and Heat Power	0.626987	0.773875	0.1685	9	0.024647	1.2922	0.013503	22.8568	0.00181518	0.00658979	0.0625606	0.16987	-0.960806	0.0181518	0.0658979	0.00330033	0	0.0148515	0.0001371	0.125784	9.04e-06	2.49e-06	0.0082889	0.0022832	0	0	0	20.3153	-0.921146	0.240581	1.59e-10	4.37e-11	1.33194	0.125784	0	0.733294
22	2010	14	0.134512	-3.82859	D44	Production and Supply of Electric Power and Heat Power	0.619481	0.851676	0.1685	9	-0.004674	1.17416	0.021291	22.8521	0.00241255	0.0154559	0.0417462	0.125025	1.80898	0.0241255	0.154559	0.00258487	0	0.0215406	0.0001011	0.111259	1.56e-05	2.44e-06	0.0171961	0.0026842	0	0	0	19.1138	-1.68766	0.227415	3.51e-10	5.49e-11	1.3425	0.111259	0	0.033743
22	2011	15	0.133339	-3.86969	D44	Production and Supply of Electric Power and Heat Power	0.602083	1.02556	0.1685	9	-0.02788	0.975075	0.026803	22.8238	0.0013197	0.0130719	0.0501584	0.102564	-1.36875	0.013197	0.130719	0.00247443	0.00164962	0.00907291	0.000104	0.106354	1.36e-05	1.37e-06	0.0139024	0.0014036	0	0	0	18.603	-1.93097	0.227686	2.98e-10	3e-11	1.35318	0.106354	0	0.0332319
22	2012	16	0.137286	-3.90819	D44	Production and Supply of Electric Power and Heat Power	0.603037	1.00698	0.1685	9	0.038761	0.993069	0.043844	22.8618	0.00261963	0.0130187	0.0185222	0.0773607	4.65683	0.0261963	0.130187	0.00698568	0	0.0192106	0.0002121	0.10496	2.76e-05	5.56e-06	0.0136645	0.0027496	0	0	0	19.9893	-0.403311	0.235523	3.07e-10	6.17e-11	1.36308	0.10496	0	0.0706692
22	2013	17	0.136722	-3.9472	D44	Production and Supply of Electric Power and Heat Power	0.570881	0.910412	0.1443	8	0.023865	1.0984	0.062854	22.8854	0.00565188	0.0337443	0.0332343	0.0855501	2.18291	0.0565188	0.337443	0.00381883	0	0.0526999	0.0002071	0.104847	6.99e-05	1.17e-05	0.0353798	0.0059258	0	0	0	18.603	-1.76263	0.214081	7.22e-10	1.21e-10	1.37301	0.104847	1	0.501483
22	2014	18	0.11257	-3.98759	D44	Production and Supply of Electric Power and Heat Power	0.535824	0.798195	0.1443	9	-0.008967	1.25283	0.067776	22.8764	0.00681313	0.0334378	0.263051	0.108567	8.99914	0.0681313	0.334378	0.00347608	0	0.0646552	0.0007538	0.109895	0.000252	5.14e-05	0.0367466	0.0074873	0	0	0	0	-13.8824	0	0	0	1.38319	0.109895	1	0.470084
22	2015	19	0.111669	-4.0281	D44	Production and Supply of Electric Power and Heat Power	0.506576	0.545718	0.15	11	-0.012093	1.83245	0.071832	22.8642	0.00522246	0.0242005	0.842157	0.206497	8.58315	0.0522246	0.242005	0.00339121	0	0.0488334	0.0008534	0.103232	0.0002065	4.46e-05	0.0249827	0.0053912	0	0	0	0	-13.8824	0	0	0	1.39329	0.103232	1	0.471163
22	2016	20	0.095578	-4.06649	D44	Production and Supply of Electric Power and Heat Power	0.490746	0.648855	0.15	11	0.038265	1.54117	0.102976	22.9018	0.00923324	0.0426332	0.805223	0.14527	8.59101	0.0923324	0.426332	0.00735983	0	0.0849726	0.0015579	0.101032	0.0006642	0.0001438	0.0430732	0.0093285	0	0	0	13.7324	-7.60597	0.155463	6.63e-10	1.44e-10	1.40278	0.101032	1	0.759152
22	2017	21	0.10291	-4.10478	D44	Production and Supply of Electric Power and Heat Power	0.482853	0.751121	0.1509	8	0.03775	1.33134	0.096714	22.9388	0.0113388	0.0396583	0.751416	0.0783952	5.84583	0.113388	0.396583	0.00545719	0.00121271	0.106718	0.0014957	0.098576	0.0005932	0.0001696	0.0390936	0.0111774	0	0	0	11.4131	-9.94491	0.124507	4.94e-10	1.41e-10	1.41215	0.098576	1	0.763719
22	2018	22	0.098789	-4.14021	D44	Production and Supply of Electric Power and Heat Power	0.519525	1.08603	0.1509	9	0.092974	0.920784	0.06582	23.0277	0.0106047	0.0354201	0.235901	0.111171	4.21088	0.106047	0.354201	0.00417039	0	0.101877	0.0013685	0.0858507	0.0004847	0.0001451	0.0304084	0.0091042	0	0	0	15.4086	-6.14709	0.153795	5.45e-10	1.63e-10	1.42075	0.0858507	1	0.334481
22	2019	23	0.097024	-4.17347	D44	Production and Supply of Electric Power and Heat Power	0.543918	0.927657	0.1509	9	0.118656	1.07798	0.079212	23.1399	0.00959285	0.0403619	0.151056	0.0878252	11.0748	0.0959285	0.403619	0.00086813	0	0.0950603	0.0010181	0.0938688	0.0004109	9.77e-05	0.0378872	0.0090047	0	0	0	15.4673	-6.29689	0.138006	5.57e-10	1.32e-10	1.42875	0.0938688	1	0.846037
22	2020	24	0.099194	-4.20488	D44	Production and Supply of Electric Power and Heat Power	0.600835	0.853754	0.1995	9	0.130398	1.1713	0.043401	23.2624	0.0101406	0.0389381	0.723222	0.125314	13.6517	0.101406	0.389381	0.00130565	0	0.1001	0.0030496	0.0962368	0.0011875	0.0003092	0.0374727	0.009759	0	0	0	16.6785	-5.14406	0.131647	5.13e-10	1.33e-10	1.43624	0.0962368	1	0.770699
22	2021	25	0.093179	-4.2431	D44	Production and Supply of Electric Power and Heat Power	0.612345	0.962463	0.1995	9	0.023442	1.039	0.007986	23.2856	0.00977637	0.0316721	0.33181	0.127467	5.37775	0.0977637	0.316721	0.00118741	0	0.0965763	0.008601	0.10415	0.0027241	0.0008409	0.0329865	0.0101821	0	0	0	16.8717	-5.12903	0.130121	4.12e-10	1.27e-10	1.44529	0.10415	1	0.285735
22	2022	26	0.088053	-4.28195	D44	Production and Supply of Electric Power and Heat Power	0.628797	0.98548	0.1443	9	0.014925	1.01473	-0.016895	23.3004	0.0108435	0.0344176	0.507809	0.114497	-4.57621	0.108435	0.344176	0.00428596	0.00085719	0.103292	0.0097736	0.100101	0.0033638	0.0010598	0.0344523	0.0108544	0	0	0	19.8208	-2.10747	0.150627	5.18e-10	1.63e-10	1.45441	0.100101	1	0.872956
22	2023	27		-4.32246	D44	Production and Supply of Electric Power and Heat Power	0.647235	0.99904	0.1443	5	-0.006417	1.00096	-0.061105	23.2939	0.0100209	0.0353295	0.471067	0.0487976	-8.52467	0.100209	0.353295	0.00417537	0	0.0960334	0.0094443	0.0896929	0.0033366	0.0009464	0.031688	0.008988	0	0	0	0	-12.7514	0	0	0	1.46382	0.0896929	1	0.329651
23	2010	14	0.134512	-3.79842	D44	Production and Supply of Electric Power and Heat Power	0.747126	0.315336	0.2963		-0.039564	3.17123	-0.224931	21.4263	0.00096015	0	0.0385738	0.171151	6.4366	0.0096015	0.0226757	0	0	0.00960154	0.0104439	0.111074	0.0002368	0.0001003	0.0025187	0.0010665	0	0	0	20.8224	1.3919	1.03086	2.34e-10	9.9e-11	1.33458	0.111074	0	0.0572908
23	2012	16	0.137286	-3.88294	D44	Production and Supply of Electric Power and Heat Power	0.629277	0.914209	0.7713		-0.054432	1.09384	0.194554	23.2877	0.00867989	0.013587	0.021132	0.108274	43.1294	0.0867989	0.13587	0	0	0.0867989	0.0476501	0.104128	0.0064742	0.004136	0.0141478	0.0090382	0	0	0	23.3534	2.29846	0.179735	2.44e-10	1.56e-10	1.35659	0.104128	0	0.266486
24	2014	18	0.176311	-3.85083	D46	Production and Supply of Water	0.544648	0.701682	0.2901	9	0.01381	1.42515	0.036057	21.5909	0.00327793	0.018	0.280631	0.0610994	6.89601	0.0327793	0.18	0.00172523	0	0.0310541	0.0266841	0.0842417	0.0048031	0.0008747	0.0151635	0.0027614	0	0	0	20.3759	0.871008	0.855643	1.54e-09	2.8e-10	1.34829	0.0842417	0	0.0533527
24	2015	19	0.194181	-3.89253	D46	Production and Supply of Water	0.533771	0.43168	0.2951	9	0.025645	2.31653	0.041163	21.6163	0.00423608	0.0238569	0.84107	0.21801	7.03001	0.0423608	0.238569	0.00114489	0	0.0412159	0.0243706	0.0778946	0.0058141	0.0010324	0.0185832	0.0032997	0	0	0	20.5492	0.732096	0.841343	2.01e-09	3.56e-10	1.35906	0.0778946	1	0.841905
24	2016	20	0.175119	-3.9504	D46	Production and Supply of Water	0.658364	0.66165	0.2951	9	0.418544	1.51137	0.037754	21.9659	0.00381396	0.0219454	0.763182	0.175276	7.27335	0.0381396	0.219454	0.00264859	0	0.0354911	0.131777	0.0815291	0.028919	0.0050259	0.0178919	0.0031095	0	0	0	20.5244	-0.287615	0.592387	1.3e-09	2.26e-10	1.37382	0.0815291	1	0.846204
24	2017	21	0.183324	-3.99775	D46	Production and Supply of Water	0.562089	0.783856	0.2246	9	0.631463	1.27574	0.070753	22.4554	0.0048936	0.02263	0.703346	0.263382	9.34697	0.048936	0.2263	0.00493849	0	0.0439975	0.0166897	0.0765483	0.0037769	0.0008167	0.0173229	0.003746	0	0	0	21.7354	0.678915	0.384526	8.7e-10	1.88e-10	1.38573	0.0765483	1	0.887114
24	2018	22	0.197245	-4.03648	D46	Production and Supply of Water	0.587193	0.918468	0.2246	9	0.122457	1.08877	0.03512	22.5709	0.00568233	0.0184917	0.215333	0.147466	8.055	0.0568233	0.184917	0.00590963	0	0.0509137	0.018816	0.0778112	0.0034794	0.0010692	0.0143886	0.0044215	0	0	0	21.7089	0.472387	0.342158	6.33e-10	1.94e-10	1.39537	0.0778112	0	0.327408
24	2019	23	0.247	-4.06835	D46	Production and Supply of Water	0.669936	1.03553	0.2246	9	0.093786	0.96569	0.018054	22.8579	0.00452698	0.0178174	0.14734	0.107344	10.9977	0.0452698	0.178174	0.00785292	0	0.0374169	0.0137234	0.087281	0.0024452	0.0006213	0.0155512	0.0039512	0	0	0	21.955	0.0345669	0.259694	4.63e-10	1.18e-10	1.40324	0.087281	0	0.805901
24	2020	24	0.275241	-4.10724	D46	Production and Supply of Water	0.676494	1.09089	0.2246	9	0.027022	0.916686	0.006672	22.8846	0.00436999	0.0111249	0.77823	0.0706494	2.24115	0.0436999	0.111249	0.00955936	0	0.0341406	0.0145469	0.0953237	0.0016183	0.0006357	0.0106046	0.0041656	0	0	0	21.9562	0.308262	0.252875	2.81e-10	1.11e-10	1.41275	0.0953237	0	0.509729
24	2021	25	0.275282	-4.15137	D46	Production and Supply of Water	0.666428	1.08359	0.2246	9	-0.102197	0.922856	0.013789	22.7768	0.00450307	0.00899621	0.333643	0.109957	2.45487	0.0450307	0.0899621	0.00909711	0	0.0359336	0.117185	0.0822476	0.0105423	0.0052769	0.0073992	0.0037037	0	0	0	21.1491	-0.414017	0.271306	2.44e-10	1.22e-10	1.42344	0.0822476	0	0.0372435
24	2022	26	0.236973	-4.19011	D46	Production and Supply of Water	0.675001	1.06188	0.2246	9	0.036237	0.941722	0.01366	22.8124	0.00469903	0.0235768	0.503735	0.134152	-1.45213	0.0469903	0.235768	0.00563883	0	0.0413514	0.122646	0.0974408	0.0289158	0.0057631	0.0229734	0.0045788	0	0	0	21.8473	0.362974	0.270462	6.38e-10	1.27e-10	1.43273	0.0974408	1	0.151598
25	2008	12	0.335711	-3.78391	C26	Processing of Petroleum, Coking, and Processing of Nuclear Fuel	0.093104	0.520445	0.295		-0.167195	1.92143	0.01613	20.3734	0.00046659	0.00856531	0.0801093	0.169891	16.6601	0.0059663	0.0856531	0	0	0.00466592	0.107029	0.037591	0.0091673	0.0006386	0.0032198	0.0002243	0	0	0	21.955	6.1607	3.1152	2.67e-09	1.86e-10	1.33076	0.037591	0	0.203171
25	2009	13	0.314469	-3.86786	C26	Processing of Petroleum, Coking, and Processing of Nuclear Fuel	0.19575	0.310343	0.295		0.313208	3.22224	0.204103	20.6459	0.00057143	0.00803213	0.0595496	0.194369	-10.4838	0.0059663	0.0803213	0	0	0.00571429	0.210018	0.0391167	0.0168689	0.001253	0.0031419	0.0002334	0	0	0	21.7883	5.11014	2.3542	1.89e-09	1.4e-10	1.3527	0.0391167	0	0.0332245
25	2010	14	0.84345	-3.89173	C26	Processing of Petroleum, Coking, and Processing of Nuclear Fuel	0.093104	0.252758	0.295		-0.099397	3.95635	0.108185	20.5412	0.00060484	0.00777202	0.0431796	0.109786	3.14757	0.0060484	0.0777202	0	0	0.00604839	0.21372	0.0441619	0.0166103	0.0012927	0.0034323	0.0002671	0	0	0	21.8218	6.28652	2.61804	2.03e-09	1.58e-10	1.35885	0.0441619	0	0.260413
25	2011	15	0.663391	-3.90962	C26	Processing of Petroleum, Coking, and Processing of Nuclear Fuel	0.093104	0.371162	0.295		-0.125843	2.69424	0.010217	20.4067	0.00088437	0.00506329	0.0506416	0.0873049	3.55925	0.0088437	0.0506329	0	0	0.00884369	0.0226946	0.0472899	0.0011491	0.0002007	0.0023944	0.0004182	0	0	0	22.0916	6.86937	3.03196	1.54e-09	2.68e-10	1.36344	0.0472899	0	0.469111
25	2012	16	0.216242	-3.99037	C26	Processing of Petroleum, Coking, and Processing of Nuclear Fuel	0.127677	0.522139	0.295		0.291857	1.9152	0.048109	20.6627	0.00067873	0.00355556	0.0187586	0.101078	8.25415	0.0067873	0.0355556	0	0	0.00678733	0.0172371	0.0254591	0.0006129	0.000117	0.0009052	0.0001728	0	0	0	21.9915	6.30452	2.33634	8.31e-10	1.59e-10	1.38389	0.0254591	0	0.292421
25	2013	17	0.521293	-4.04469	C26	Processing of Petroleum, Coking, and Processing of Nuclear Fuel	0.169992	0.483583	0.295		0.104679	2.0679	0.083056	20.7623	0.00086684	0.004561	0.0326179	0.123177	-3.44963	0.0086684	0.04561	0	0	0.0086684	0.0146245	0.0275178	0.000667	0.0001268	0.0012551	0.0002385	0	0	0	22.0451	5.97858	2.12011	9.67e-10	1.84e-10	1.39741	0.0275178	0	0.289294
25	2014	18	0.201653	-4.10511	C26	Processing of Petroleum, Coking, and Processing of Nuclear Fuel	0.261497	0.417372	0.295		0.164318	2.39594	0.125606	20.9158	0.00107048	0.00537057	0.237549	0.169657	-1.24595	0.0107048	0.0537057	0	0	0.0107048	0.0334346	0.0266708	0.0017956	0.0003579	0.0014324	0.0002855	0	0	0	22.4002	4.8175	1.84768	9.92e-10	1.98e-10	1.41223	0.0266708	0	0.28406
25	2015	19	0.535195	-4.15106	C26	Processing of Petroleum, Coking, and Processing of Nuclear Fuel	0.256789	0.349398	0.295		0.04904	2.86207	0.143105	20.9637	0.00194229	0.0163522	0.843575	0.183318	-4.71188	0.0194229	0.163522	0	0	0.0194229	0.0615096	0.0285131	0.0100582	0.0011947	0.0046625	0.0005538	0	0	0	21.6963	3.73797	1.70595	2.79e-09	3.31e-10	1.42336	0.0285131	0	0.153136
25	2016	20	0.522622	-4.19183	C26	Processing of Petroleum, Coking, and Processing of Nuclear Fuel	0.26409	0.371089	0.295		0.006324	2.69477	0.078129	20.97	0.0012513	0.00827586	0.801243	0.148029	-2.84252	0.012513	0.0827586	0	0	0.012513	0.0893501	0.0153808	0.0073945	0.001118	0.0012729	0.0001925	0	0	0	22.0971	4.09024	1.72655	1.43e-09	2.16e-10	1.43314	0.0153808	0	0.467813
25	2017	21	0.497896	-4.22477	C26	Processing of Petroleum, Coking, and Processing of Nuclear Fuel	0.181275	0.447943	0.295		-0.055278	2.23243	0.118999	20.9131	0.00199852	0.0120594	0.749314	0.0858979	3.92994	0.0199852	0.120594	0	0	0.0199852	0.0989342	0.0206665	0.0119308	0.0019772	0.0024922	0.000413	0	0	0	22.2047	4.60601	1.83648	2.21e-09	3.67e-10	1.44097	0.0206665	0	0.751321
25	2018	22	0.458033	-4.26791	C26	Processing of Petroleum, Coking, and Processing of Nuclear Fuel	0.236019	0.636943	0.295		0.025351	1.57	0.042534	20.9382	0.00285373	0.00961538	0.258226	0.0735504	12.5293	0.0285373	0.0961538	0	0	0.0285373	0.0978948	0.0473197	0.009413	0.0027937	0.00455	0.0013504	0	0	0	22.3258	4.53293	1.80084	1.73e-09	5.14e-10	1.45112	0.0473197	0	0.511496
25	2019	23	0.452788	-4.3303	C26	Processing of Petroleum, Coking, and Processing of Nuclear Fuel	0.312399	0.622091	0.295		0.212564	1.60748	0.109458	21.1309	0.00260495	0.00829332	0.150571	0.0913578	13.3791	0.0260495	0.0829332	0.00042704	0	0.0256224	0.060221	0.094785	0.0049943	0.0015687	0.0078608	0.0024691	0	0	0	22.5157	4.19146	1.49778	1.24e-09	3.9e-10	1.46564	0.094785	0	0.240162
25	2020	24	0.397822	-4.39418	C26	Processing of Petroleum, Coking, and Processing of Nuclear Fuel	0.487123	0.701116	0.2915		0.278006	1.4263	-0.000384	21.3762	0.00270595	0.00963149	0.746418	0.101856	-4.09764	0.0270595	0.0963149	0.00085903	0	0.0262005	0.0573214	0.0942385	0.0055209	0.0015511	0.0090766	0.00255	0	0	0	22.1801	3.14401	1.1545	1.11e-09	3.12e-10	1.48028	0.0942385	0	0.204876
25	2021	25	0.336221	-4.4624	C26	Processing of Petroleum, Coking, and Processing of Nuclear Fuel	0.596505	0.751931	0.2915		0.50307	1.32991	0.07134	21.7837	0.00364446	0.0122458	0.338603	0.0767077	12.5252	0.0364446	0.122458	0	0	0.0364446	0.0688288	0.0936622	0.0084287	0.0025084	0.0114697	0.0034135	0	0	0	22.4194	2.29908	0.776382	9.51e-10	2.83e-10	1.49569	0.0936622	0	0.27812
25	2022	26	0.28445	-4.5025	C26	Processing of Petroleum, Coking, and Processing of Nuclear Fuel	0.643436	0.69962	0.2915		0.001947	1.42935	-0.121998	21.7857	0.00407609	0.0177477	0.514848	0.0888311	17.6117	0.0407609	0.177477	0	0	0.0407609	0.0372699	0.0886795	0.0066145	0.0015192	0.0157385	0.0036147	0	0	0	22.5737	2.41879	0.780204	1.38e-09	3.18e-10	1.50463	0.0886795	0	0.846856
26	2013	17	0.473995	-3.99763	D45	Production and Supply of Gas	0.598679	0.628638	0.2565	9	0.177732	1.59074	0.140853	22.4734	0.0307786	0.0551537	0.0345892	0.132184	16.3956	0.307786	0.551537	0.00055258	0	0.307233	0.0293753	0.107761	0.0162016	0.0090413	0.059434	0.0331672	0	0	0	21.9908	2.05726	0.382076	2.11e-09	1.18e-09	1.3857	0.107761	1	0.825389
26	2014	18	0.367186	-4.02251	D45	Production and Supply of Gas	0.544689	0.693879	0.213	9	0.667268	1.44117	0.083493	22.9846	0.0301129	0.0586481	0.269753	0.101422	26.9512	0.301129	0.586481	0.00060346	0	0.300525	0.0469219	0.0944556	0.0275188	0.0141295	0.0553964	0.0284433	0	0	0	22.6615	1.33825	0.236152	1.38e-09	7.11e-10	1.39191	0.0944556	1	0.473871
26	2015	19	0.301859	-4.06463	D45	Production and Supply of Gas	0.546777	0.626691	0.213	9	-0.041661	1.59568	0.068815	22.9421	0.0320232	0.0572057	0.845783	0.167482	12.5946	0.320232	0.572057	0	0	0.320232	0.0560154	0.0800405	0.032044	0.0179379	0.0457877	0.0256315	0	0	0	22.7481	1.13302	0.247361	1.42e-09	7.92e-10	1.40232	0.0800405	1	0.79951
26	2016	20	0.284198	-4.08789	D45	Production and Supply of Gas	0.644084	0.755082	0.215	8	0.322456	1.32436	0.049448	23.2216	0.0359608	0.0759919	0.842259	0.118824	7.94136	0.359608	0.710773	0.00051891	0	0.359089	0.0644755	0.0721975	0.0458275	0.0231859	0.0513161	0.0259628	0	0	0	22.9791	0.584185	0.188945	1.34e-09	6.79e-10	1.40803	0.0721975	1	0.737682
26	2017	21	0.231741	-4.12111	D45	Production and Supply of Gas	0.65478	0.842311	0.215	9	0.093554	1.18721	0.063227	23.311	0.0258376	0.0495227	0.754905	0.0663723	10.5375	0.258376	0.495227	0	0	0.258376	0.0606816	0.0733891	0.0300511	0.0156787	0.0363443	0.018962	0	0	0	22.6709	0.112339	0.170463	8.44e-10	4.4e-10	1.41612	0.0733891	1	0.737682
26	2018	22	0.214463	-4.17289	D45	Production and Supply of Gas	0.752019	0.907107	0.2341	8	-0.149719	1.10241	-0.628582	23.1488	0.0226018	0.050554	0.220721	0.13959	18.5599	0.226018	0.50554	0	0.00074104	0.225277	0.0392066	0.0794512	0.0198205	0.0088614	0.0401658	0.0179574	0	0	0	22.7801	0.107143	0.201445	1.02e-09	4.55e-10	1.42861	0.0794512	1	0.527339
26	2019	23	0.21477	-4.22443	D45	Production and Supply of Gas	0.848981	0.888668	0.2341	9	-0.183373	1.12528	-0.988206	22.9462	0.0194209	0.0401677	0.138052	0.156865	12.5678	0.194209	0.401677	0	0	0.194209	0.0341098	0.0827665	0.0137011	0.0066244	0.0332454	0.016074	0	0	0	22.1832	-0.590872	0.240216	9.65e-10	4.67e-10	1.44088	0.0827665	1	0.0515454
27	2012	15	0.205828	-3.95202	D46	Production and Supply of Water	0.203434	0.785287	0.6225	9	-0.043531	1.27342	0.060452	22.757	0.00156761	0.0100807	0.0182937	0.115106	0.709846	0.0156761	0.100806	0	0	0.0156761	0.471907	0.0889103	0.0475713	0.0073977	0.0089627	0.0013938	0	0	0	21.4958	2.90051	0.281268	2.84e-10	4.41e-11	1.37423	0.0889103	0	0.153136
27	2013	16	0.203681	-3.98953	D46	Production and Supply of Water	0.197314	0.811977	0.62254	8	0.073237	1.23156	0.092597	22.828	0.00235294	0.0139616	0.0329982	0.107728	0.135306	0.0235294	0.139616	0	0	0.0235294	0.481558	0.103996	0.0672332	0.0113308	0.0145195	0.002447	0	0	0	21.0392	2.2982	0.256414	3.58e-10	6.03e-11	1.38367	0.103996	0	0.141891
27	2014	17	0.176311	-4.02056	D46	Production and Supply of Water	0.232986	0.591316	0.4926	9	0.163092	1.69114	0.101656	23.0214	0.00215844	0.0123288	0.252925	0.132047	3.6012	0.0215844	0.123288	0	0	0.0215844	0.543023	0.0412135	0.066948	0.0117208	0.0050811	0.0008896	0	0	0	21.6443	1.56899	0.217413	2.68e-10	4.69e-11	1.39142	0.0412135	0	0.289294
27	2015	18	0.194181	-4.03844	D46	Production and Supply of Water	0.196852	0.673955	0.4681	9	0.380636	1.48378	0.137697	23.3439	0.00378882	0.0147275	0.848298	0.134428	4.12566	0.0378882	0.147275	0	0	0.0378882	0.531138	0.0389125	0.0782236	0.0201239	0.0057309	0.0014743	0	0	0	21.5345	0.842056	0.156674	2.31e-10	5.94e-11	1.39586	0.0389125	0	0.292421
27	2016	19	0.175119	-4.07055	D46	Production and Supply of Water	0.236022	0.808484	0.4789	8	0.069537	1.23688	0.086896	23.4352	0.00387712	0.0150754	0.872994	0.0968652	5.95134	0.0387712	0.150754	0	0	0.0387713	0.532624	0.0506947	0.0802951	0.0206505	0.0076424	0.0019655	0	0	0	21.4329	0.447493	0.142325	2.15e-10	5.52e-11	1.40378	0.0506947	0	0.292421
27	2017	20	0.183324	-4.10586	D46	Production and Supply of Water	0.227687	0.866056	0.4798	9	0.052057	1.15466	0.089956	23.486	0.00830557	0.0242522	0.765679	0.0234462	4.59124	0.0830557	0.242522	0	0	0.0830557	0.526753	0.0401152	0.127749	0.0437499	0.0097288	0.0033318	0	0	0	21.4436	0.424934	0.13535	3.28e-10	1.12e-10	1.41242	0.0401152	1	0.848298
27	2018	21	0.197245	-4.13812	D46	Production and Supply of Water	0.265539	1.12647	0.4798	9	0.072573	0.887726	0.057488	23.5649	0.00800322	0.0219143	0.273297	0.0467013	7.91453	0.0800322	0.219143	0	0	0.0800322	0.536122	0.0408607	0.117487	0.0429071	0.0089543	0.0032702	0	0	0	21.2585	0.0532207	0.124002	2.72e-10	9.92e-11	1.42024	0.0408607	1	0.335803
27	2019	22	0.247	-4.16647	D46	Production and Supply of Water	0.29566	1.06232	0.4798	8	0.116042	0.941331	0.079471	23.6747	0.00721398	0.0156943	0.15644	0.0580131	7.56977	0.0721398	0.156943	0	0	0.0721398	0.59621	0.0424743	0.093571	0.0430105	0.006666	0.0030641	0	0	0	20.9533	-0.483255	0.109514	1.72e-10	7.9e-11	1.42707	0.0424743	0	0.114073
27	2020	23	0.275241	-4.1964	D46	Production and Supply of Water	0.311107	1.09566	0.4798	8	0.091751	0.912696	0.093765	23.7625	0.00777623	0.0199005	0.801797	0.0474919	5.69315	0.0777623	0.199005	0.00077375	0	0.0769886	0.592565	0.0508608	0.117923	0.0460792	0.0101215	0.0039551	0	0	0	20.367	-0.913244	0.0975032	1.94e-10	7.58e-11	1.43423	0.0508608	1	0.765265
27	2021	24	0.275282	-4.22742	D46	Production and Supply of Water	0.313185	1.09934	0.4798	8	0.0767	0.909636	0.094239	23.8364	0.0102016	0.024282	0.33866	0.0691436	3.48963	0.102015	0.24282	0.00070844	0	0.101307	0.580896	0.0532657	0.141053	0.0592604	0.012934	0.0054339	0	0	0	19.5983	-1.88472	0.0871396	2.12e-10	8.89e-11	1.44159	0.0532657	1	0.840643
27	2022	25	0.236973	-4.2511	D46	Production and Supply of Water	0.374046	1.22883	0.483	8	0.133567	0.813779	0.065695	23.9617	0.0101439	0.019533	0.522177	0.054076	13.9965	0.101439	0.19533	0.00168503	0	0.099754	0.562188	0.0699694	0.109812	0.0570278	0.0136671	0.0070976	0	0	0	21.9327	0.193485	0.0860288	1.68e-10	8.73e-11	1.44718	0.0699694	1	0.143523
27	2023	26		-4.27288	D46	Production and Supply of Water	0.42583	1.20769	0.4854	9	0.137552	0.828026	0.059608	24.0908	0.0103609	0.0196032	0.475803	0.0354975	30.1568	0.103609	0.196032	0.00240154	0	0.101208	0.519703	0.06456	0.101878	0.053846	0.0126558	0.006689	0	0	0	20.4938	7.01114	0.0706512	1.38e-10	7.32e-11	1.45229	0.06456	1	0.79951
28	2008	11	0.163197	-3.59775	D44	Production and Supply of Electric Power and Heat Power	0.51222	0.515998	0.3487		0.041787	1.93799	0.150228	22.3163	0.00536075	0.0197445	0.0648644	0.244627	8.48952	0.0536075	0.197445	0	0	0.0536075	0.050425	0.104047	0.0099562	0.0027032	0.0205435	0.0055777	0	0	0	21.2297	1.14882	0.431616	8.52e-10	2.31e-10	1.28031	0.104047	1	0.332773
28	2009	12	0.142551	-3.63622	D44	Production and Supply of Electric Power and Heat Power	0.538631	0.4458	0.3176		0.310203	2.24316	0.187584	22.5865	0.00645682	0.0254237	0.0689609	0.132488	19.3614	0.0645682	0.254237	0	0	0.0645682	0.0638068	0.12456	0.0162221	0.0041199	0.0316678	0.0080426	0	0	0	21.6106	1.11151	0.335338	8.53e-10	2.17e-10	1.29094	0.12456	1	0.839987
28	2010	13	0.134512	-3.67312	D44	Production and Supply of Electric Power and Heat Power	0.567412	0.540915	0.3088		0.143822	1.84872	0.103669	22.7209	0.00634827	0.0127796	0.0448101	0.114149	17.9539	0.0634827	0.127796	0.00073817	0	0.0627445	0.13278	0.10889	0.0169687	0.0084293	0.0139156	0.0069126	0	0	0	22.6175	2.21619	0.306833	3.92e-10	1.95e-10	1.30104	0.10889	0	0.217917
28	2011	14	0.133339	-3.70993	D44	Production and Supply of Electric Power and Heat Power	0.5927	0.807566	0.3088		0.101464	1.23829	0.051414	22.8175	0.00634282	0.0228216	0.052214	0.0798584	20.7944	0.0634282	0.228216	0	0	0.0634282	0.151072	0.103658	0.0344771	0.0095822	0.0236564	0.0065748	0	0	0	21.1594	0.677668	0.260609	5.95e-10	1.65e-10	1.31101	0.103658	1	0.570179
28	2012	15	0.137286	-3.74285	D44	Production and Supply of Electric Power and Heat Power	0.59808	0.711143	0.3088		0.174127	1.40619	0.117792	22.978	0.00629536	0.0229391	0.0188875	0.0924752	10.1002	0.0629536	0.229391	0	0	0.0629536	0.158331	0.102186	0.0363196	0.0099675	0.0234405	0.006433	0	0	0	21.0421	0.526566	0.220729	5.06e-10	1.39e-10	1.31985	0.102186	1	0.278857
28	2013	16	0.136722	-3.78128	D44	Production and Supply of Electric Power and Heat Power	0.533225	0.684473	0.3088		0.030517	1.46098	0.241484	23.0081	0.00682006	0.0201584	0.03562	0.0661983	25.7703	0.0682006	0.201584	0	0	0.0682005	0.127204	0.102657	0.0256422	0.0086754	0.020694	0.0070013	0	0	0	17.1736	-3.18902	0.174814	3.52e-10	1.19e-10	1.33006	0.102657	1	0.33383
28	2014	17	0.11257	-3.82273	D44	Production and Supply of Electric Power and Heat Power	0.475295	0.620241	0.3024		-0.032472	1.61228	0.20373	22.9804	0.00588417	0.014602	0.271883	0.0869831	11.8195	0.0588417	0.14602	0	0	0.0588417	0.15823	0.107271	0.0231047	0.0093105	0.0156636	0.006312	0	0	0	17.1454	-3.88149	0.179429	2.62e-10	1.06e-10	1.34096	0.107271	0	0.260704
28	2015	18	0.111669	-3.86194	D44	Production and Supply of Electric Power and Heat Power	0.478615	0.451818	0.303		0.015274	2.21328	0.12738	22.9955	0.0055783	0.016441	0.841889	0.202955	-3.76645	0.055783	0.16441	0	0	0.055783	0.211728	0.0998307	0.0348102	0.0118108	0.0164132	0.0055689	0	0	0	22.8825	1.49214	0.235865	3.88e-10	1.32e-10	1.35117	0.0998307	0	0.505716
28	2016	19	0.095578	-3.86645	D44	Production and Supply of Electric Power and Heat Power	0.476761	0.625618	0.2611		0.622972	1.59842	0.081877	23.4798	0.00696092	0.0182648	0.804829	0.145336	-21.1572	0.0696092	0.182648	0	0	0.0696092	0.180358	0.0981939	0.0329422	0.0125546	0.017935	0.0068352	0	0	0	21.2109	-0.822592	0.134712	2.46e-10	9.38e-11	1.35234	0.0981939	0	0.0618871
28	2017	20	0.10291	-3.89667	D44	Production and Supply of Electric Power and Heat Power	0.512	0.675308	0.16		0.104399	1.4808	0.012152	23.5791	0.00699133	0.0176188	0.735657	0.130859	-21.8224	0.0699133	0.176188	0	0	0.0699133	0.227873	0.0952951	0.0401485	0.0159314	0.0167899	0.0066624	0	0	0	22.934	0.622749	0.131887	2.32e-10	9.22e-11	1.36012	0.0952951	0	0.152237
28	2018	21	0.098789	-3.91243	D44	Production and Supply of Electric Power and Heat Power	0.589695	0.79934	0.16		0.241764	1.25103	0.052177	23.7956	0.0106917	0.0144058	0.250667	0.0852803	2.60177	0.106917	0.144058	0	0	0.106917	0.152502	0.083595	0.021969	0.016305	0.0120425	0.0089377	0	0	0	21.4641	-1.37763	0.0994023	1.43e-10	1.06e-10	1.36416	0.083595	0	0.0415596
28	2019	22	0.097024	-3.96732	D44	Production and Supply of Electric Power and Heat Power	0.499557	0.876527	0.16		-0.120732	1.14087	0.092949	23.667	0.00763971	0.0187284	0.152581	0.0839764	20.8697	0.0763971	0.187284	0	0	0.0763971	0.162513	0.0914219	0.0304361	0.0124155	0.0171219	0.0069844	0	0	0	19.4604	-2.80662	0.102498	1.92e-10	7.83e-11	1.37809	0.0914219	1	0.449622
28	2020	23	0.099194	-4.00549	D44	Production and Supply of Electric Power and Heat Power	0.435297	0.801705	0.16		0.016613	1.24734	0.166781	23.6835	0.00812088	0.0182648	0.719167	0.13035	46.448	0.0812088	0.182648	0.00049217	0	0.0807166	0.153442	0.0940251	0.0280259	0.0124608	0.0171735	0.0076357	0	0	0	21.9067	0.221867	0.113497	2.07e-10	9.22e-11	1.38767	0.0940251	0	0.33866
28	2021	24	0.093179	-4.04332	D44	Production and Supply of Electric Power and Heat Power	0.43223	0.920155	0.16		0.019504	1.08677	0.073785	23.7028	0.00790853	0.0123543	0.335803	0.133902	55.7636	0.0790853	0.123543	0.00095283	0	0.0781324	0.148444	0.10238	0.0183393	0.0117398	0.0126483	0.0080967	0.693147	0.0856336	0.0548178	19.4657	-2.33247	0.0989208	1.22e-10	7.82e-11	1.39707	0.10238	0	0.273297
28	2022	25	0.088053	-4.08092	D44	Production and Supply of Electric Power and Heat Power	0.438299	0.875671	0.16		0.020684	1.14198	0.016227	23.7238	0.0133802	0.0212014	0.511496	0.110314	37.8818	0.133802	0.212014	0.00273998	0.00091333	0.130149	0.140102	0.0984509	0.0297036	0.0187459	0.020873	0.0131729	0	0	0	20.7249	-0.964371	0.103128	2.19e-10	1.38e-10	1.40632	0.0984509	1	0.0515454
28	2023	26	0.085433	-4.11687	D44	Production and Supply of Electric Power and Heat Power	0.417137	1.13574	0.1773		0.035362	0.88048	0.073266	23.7586	0.0134183	0.0265722	0.464342	0.0880297	31.1513	0.134183	0.265722	0.00289603	0.00048267	0.130804	0.13246	0.0881552	0.0351975	0.0177739	0.0234248	0.0118289	1.09861	0.291925	0.147415	0	-12.407	0	0	0	1.41509	0.0881552	1	0.527339
29	2010	13	0.134512	-3.82042	D44	Production and Supply of Electric Power and Heat Power	0.580252	0.738092	0.351		0.007395	1.35484	0.026319	21.7466	0.00112045	0.011236	0.0432697	0.108895	3.27282	0.0112045	0.11236	0.00186741	0.00093371	0.00840336	0.114748	0.109212	0.012893	0.0012857	0.012271	0.0012237	0	0	0	21.0941	1.90111	0.758143	8.52e-10	8.49e-11	1.34036	0.109212	0	0.0447563
29	2011	14	0.133339	-3.87096	D44	Production and Supply of Electric Power and Heat Power	0.648965	1.00445	0.351		0.265278	0.995567	0.034796	21.9819	0.00086828	0.00492611	0.0505941	0.0875963	3.03961	0.0086828	0.0492611	0.00086828	0.00086828	0.00694625	0.0831048	0.104872	0.0040938	0.0007216	0.0051661	0.0009106	0	0	0	21.2041	1.57488	0.602313	2.97e-10	5.23e-11	1.3535	0.104872	0	0.0631809
29	2012	15	0.137286	-3.90866	D44	Production and Supply of Electric Power and Heat Power	0.622123	0.993966	0.351		-0.059822	1.00607	0.023513	21.9202	0.00086015	0.00386598	0.018318	0.088268	1.7186	0.0086015	0.0386598	0	0	0.00860153	0.0883957	0.103413	0.0034174	0.0007603	0.0039979	0.0008895	0	0	0	21.3699	2.12715	0.645648	2.5e-10	5.55e-11	1.36319	0.103413	0	0.0624419
29	2013	16	0.136722	-3.95241	D44	Production and Supply of Electric Power and Heat Power	0.654453	0.813869	0.351		0.111518	1.2287	0.015647	22.0259	0.0009324	0.00464037	0.0332844	0.0845076	2.66851	0.009324	0.0464037	0	0.001554	0.00777001	0.0813965	0.103447	0.0037771	0.0007589	0.0048003	0.0009645	0	0	0	21.5741	1.98638	0.586421	2.72e-10	5.47e-11	1.37432	0.103447	0	0.154091
29	2014	17	0.11257	-3.99331	D44	Production and Supply of Electric Power and Heat Power	0.658962	0.758077	0.351		0.031088	1.31913	0.036421	22.0565	0.00110432	0.00400641	0.271884	0.0814067	2.27256	0.0110432	0.0400641	0	0.00169895	0.00934421	0.078798	0.108595	0.003157	0.0008702	0.0043507	0.0011992	0	0	0	21.0585	0.470539	0.555147	2.22e-10	6.13e-11	1.38462	0.108595	0	0.267275
29	2015	18	0.111669	-4.03609	D44	Production and Supply of Electric Power and Heat Power	0.672847	0.650078	0.351		0.127979	1.53828	0.056977	22.1769	0.00270825	0.0146154	0.802148	0.656362	0.614641	0.0270825	0.146154	0	0.00328272	0.0237998	0.0761227	0.102018	0.0111256	0.0020616	0.0149103	0.0027629	0	0	0	21.4696	0.329616	0.50177	7.33e-10	1.36e-10	1.39528	0.102018	0	0.264057
29	2016	19	0.095578	-4.07772	D44	Production and Supply of Electric Power and Heat Power	0.705711	0.71109	0.351		0.142883	1.40629	0.042107	22.3105	0.0020284	0.0141988	0.843487	0.117909	2.7178	0.020284	0.141988	0.00084517	0	0.0194388	0.0689934	0.0999616	0.0097962	0.0013995	0.0141933	0.0020276	0	0	0	21.7933	0.333473	0.445657	6.33e-10	9.04e-11	1.40554	0.0999616	0	0.0292674
29	2017	20	0.10291	-4.11776	D44	Production and Supply of Electric Power and Heat Power	0.758328	0.795038	0.351		0.153967	1.2578	-0.041262	22.4537	0.00307734	0.0228873	0.747345	0.0928666	1.93001	0.0307734	0.228873	0	0	0.0307734	0.0594574	0.0977359	0.0136082	0.0018297	0.0223691	0.0030077	0	0	0	21.8852	0.0178413	0.387825	8.88e-10	1.19e-10	1.41531	0.0977359	1	0.513933
29	2018	21	0.098789	-4.15705	D44	Production and Supply of Electric Power and Heat Power	0.759505	1.01695	0.351		0.079937	0.983337	0.015669	22.5306	0.0037037	0.011992	0.254037	0.079534	3.39436	0.037037	0.11992	0	0	0.037037	0.0642465	0.0849122	0.0077044	0.0023795	0.0101827	0.0031449	0	0	0	22.2239	0.324246	0.364677	4.37e-10	1.35e-10	1.42481	0.0849122	0	0.762764
29	2019	22	0.097024	-4.19713	D44	Production and Supply of Electric Power and Heat Power	0.781216	0.96157	0.351		-0.006565	1.03997	-0.077645	22.524	0.00442693	0.012963	0.155239	0.0611961	0.206839	0.0442693	0.12963	0	0	0.0442693	0.0754589	0.0927409	0.0097817	0.0033405	0.012022	0.0041056	0	0	0	22.0467	0.102474	0.364158	4.72e-10	1.61e-10	1.4344	0.0927409	0	0.0341663
29	2020	23	0.099194	-4.23784	D44	Production and Supply of Electric Power and Heat Power	0.924078	0.807048	0.351		-0.173987	1.23908	-0.988206	22.3329	0.00435002	0.0114691	0.763719	0.0849443	1.27599	0.0435002	0.114691	0.0004579	0	0.0430423	0.0001746	0.096279	2e-05	7.59e-06	0.0110424	0.0041882	0	0	0	21.9356	-0.0319996	0.438642	5.03e-10	1.91e-10	1.44405	0.096279	0	0.323908
29	2021	24	0.093179	-4.2775	D44	Production and Supply of Electric Power and Heat Power	0.924078	0.747655	0.351		0.168777	1.33752	-0.988206	22.4888	0.00422305	0.00844476	0.330813	0.132132	0.788521	0.0422305	0.0844476	0.00095979	0	0.0412708	0.0001391	0.104253	1.17e-05	5.87e-06	0.0088039	0.0044027	0	0	0	22.4955	0.0207024	0.38488	3.25e-10	1.63e-10	1.45337	0.104253	0	0.0183694
29	2022	25	0.088053	-4.31789	D44	Production and Supply of Electric Power and Heat Power	0.924078	0.600942	0.2999		-0.061377	1.66405	0	22.4255	0.00516809	0.0106744	0.505289	0.127884	1.45631	0.0516809	0.106744	0.0004922	0	0.0511887	0.0001373	0.100223	1.47e-05	7.09e-06	0.0106982	0.0051796	0	0	0	22.4591	0.0539894	0.409382	4.37e-10	2.12e-10	1.46277	0.100223	0	0.280307
30	2012	15	0.137286	-3.86274	C23	Production and Supply of Electric Power and Heat Power	0.709961	0.503785	0.373	9	-0.063436	1.98497	0.015203	20.8972	0.0164074	0.0148749	0.0183318	0.120212	2.09459	0.164074	0.148749	0	0	0.164074	0.0035509	0.104901	0.0005282	0.0005826	0.015604	0.0172116	0	0	0	20.683	2.43051	1.73814	2.59e-09	2.85e-09	1.35138	0.104901	0	0.0454149
30	2013	16	0.136722	-3.89887	C23	Production and Supply of Electric Power and Heat Power	0.727013	0.462613	0.373	9	-0.029441	2.16163	0.01146	20.8673	0.0169058	0.0129758	0.0329662	0.159669	0.551386	0.169058	0.129758	0.00055611	0	0.168502	0.0036814	0.104787	0.0004777	0.0006224	0.0135969	0.017715	0	0	0	20.2095	1.85139	1.74987	2.27e-09	2.96e-09	1.36069	0.104787	0	0.0200597
30	2015	18	0.111669	-3.9744	C23	Production and Supply of Electric Power and Heat Power	0.709932	0.197997	0.25	9	0.002767	5.05058	0.010583	20.8334	0.0130561	0.014742	0.840567	0.219033	-1.75484	0.130561	0.14742	0	0	0.130561	0.0035962	0.103188	0.0005301	0.0004695	0.0152119	0.0134723	0	0	0	20.7272	1.27432	1.85658	2.74e-09	2.42e-09	1.37987	0.103188	0	0.05022
30	2016	19	0.095578	-4.0166	C23	Production and Supply of Electric Power and Heat Power	0.711098	0.259426	0.25	9	0.016698	3.85466	0.011842	20.8499	0.0182341	0.019802	0.805901	0.144715	-1.24022	0.18234	0.19802	0	0	0.18234	0.0035087	0.101001	0.0006948	0.0006398	0.0200002	0.0184166	0	0	0	20.4088	0.880716	1.79804	3.56e-09	3.28e-09	1.39044	0.101001	1	0.763258
30	2018	21	0.098789	-4.05602	C23	Production and Supply of Electric Power and Heat Power	0.377041	0.369282	0.25	8	-0.212855	2.70796	0.105425	20.5684	0.0213818	0.0420168	0.250028	0.0866447	4.39102	0.213818	0.420168	0	0	0.213818	0	0.0858712	0	0	0.0360803	0.0183608	0	0	0	21.3582	3.63671	2.49355	1.05e-08	5.33e-09	1.4002	0.0858712	1	0.48046
31	2012	15	0.216242	-3.91443	C26	Processing of Petroleum, Coking, and Processing of Nuclear Fuel	0.564337	1.0376	0.3308		0.026407	0.963759	-0.053498	22.6716	0.00164384	0.00429646	0.0221183	0.097895	57.5484	0.0164384	0.0429646	0	0	0.0164384	0	0.0264731	0	0	0.0011374	0.0004352	0	0	0	21.6791	1.54388	0.308941	1.33e-10	5.08e-11	1.36467	0.0264731	0	0.157216
31	2013	16	0.521293	-3.95442	C26	Processing of Petroleum, Coking, and Processing of Nuclear Fuel	0.560279	1.08227	0.3308		0.000533	0.923981	0.009757	22.6722	0.00184162	0.0118182	0.0360869	0.0682887	30.4705	0.0184162	0.118182	0	0	0.0184162	0	0.0283781	0	0	0.0033538	0.0005226	0	0	0	21.5708	1.3733	0.307233	3.63e-10	5.66e-11	1.37483	0.0283781	0	0.0372435
31	2014	17	0.201653	-3.99244	C26	Processing of Petroleum, Coking, and Processing of Nuclear Fuel	0.588404	0.968279	0.3308		0.074037	1.03276	0.005312	22.7436	0.00184988	0.006917	0.278857	0.0643228	4.422	0.0184988	0.06917	0	0	0.0184988	0	0.0285283	0	0	0.0019733	0.0005277	0	0	0	21.3433	-0.0050087	0.283039	1.96e-10	5.24e-11	1.3844	0.0285283	0	0.0188875
31	2015	18	0.535195	-4.02233	C26	Processing of Petroleum, Coking, and Processing of Nuclear Fuel	0.597846	0.874248	0.2668		0.124804	1.14384	0.048034	22.9882	0.00111219	0.00582242	0.840525	0.217263	-5.96751	0.0111219	0.0582242	0	0	0.0111219	0	0.0326137	0	0	0.0018989	0.0003627	0	0	0	22.444	0.397781	0.233048	1.36e-10	2.59e-11	1.39186	0.0326137	0	0.733294
31	2016	19	0.522622	-4.05697	C26	Processing of Petroleum, Coking, and Processing of Nuclear Fuel	0.602551	0.89912	0.2668		0.100437	1.1122	0.080512	23.0839	0.00122078	0.00510204	0.859369	0.106428	-16.8437	0.0122078	0.0510204	0	0	0.0122078	0.0001883	0.0209534	9.61e-06	2.3e-06	0.0010691	0.0002558	0	0	0	22.3337	0.135712	0.210737	1.08e-10	2.57e-11	1.40044	0.0209534	0	0.466568
31	2017	20	0.497896	-4.10108	C26	Processing of Petroleum, Coking, and Processing of Nuclear Fuel	0.555087	0.976154	0.2668		-0.069641	1.02443	0.051957	23.0117	0.00126789	0.0073046	0.752574	0.0762026	13.7377	0.0126789	0.073046	0	0	0.0126789	0.0001968	0.027249	1.44e-05	2.5e-06	0.0019904	0.0003455	1.09861	0.0802493	0.0139292	22.6249	0.716032	0.229465	1.68e-10	2.91e-11	1.41125	0.027249	0	0.0312272
31	2018	21	0.458033	-4.14391	C26	Processing of Petroleum, Coking, and Processing of Nuclear Fuel	0.52887	1.16992	0.2668		-0.053469	0.854758	0.0023	22.9568	0.0027894	0.0123762	0.269917	0.0530506	11.2688	0.027894	0.123762	0.00111576	0	0.0267782	0.000202	0.0542977	2.5e-05	5.64e-06	0.00672	0.0015146	0	0	0	23.1566	1.50299	0.248125	3.07e-10	6.92e-11	1.42164	0.0542977	0	0.21365
31	2019	22	0.452788	-4.18563	C26	Processing of Petroleum, Coking, and Processing of Nuclear Fuel	0.618969	1.07762	0.2668		-0.035473	0.927968	-0.271151	22.9207	0.00306083	0.0145631	0.152497	0.0847839	21.7319	0.0306083	0.145631	0.00055651	0	0.0300518	0.0002034	0.099072	2.96e-05	6.22e-06	0.014428	0.0030324	0	0	0	23.0704	1.1279	0.256293	3.73e-10	7.84e-11	1.43166	0.099072	0	0.203709
31	2020	23	0.397822	-4.21968	C26	Processing of Petroleum, Coking, and Processing of Nuclear Fuel	0.629685	0.989316	0.2668		0.12376	1.0108	0.083236	23.0373	0.00234103	0.00822368	0.265295	0.672505	-23.3631	0.0234103	0.0822368	0	0	0.0234103	2.73e-06	0.0980598	2.24e-07	6.38e-08	0.0080641	0.0022956	0	0	0	23.0448	1.24275	0.227814	1.87e-10	5.33e-11	1.43976	0.0980598	0	0.149897
31	2021	24	0.336221	-4.26168	C26	Processing of Petroleum, Coking, and Processing of Nuclear Fuel	0.612214	0.908094	0.2668		-0.036068	1.10121	0.028297	23.0006	0.00346844	0.00890005	0.327454	0.154216	-6.59074	0.0346844	0.0890005	0.00049549	0.00099098	0.0331979	0	0.0982508	0	0	0.0087444	0.0034078	0	0	0	22.8949	1.1172	0.2348	2.09e-10	8.14e-11	1.44966	0.0982508	0	0.779747
31	2022	25	0.28445	-4.31511	C26	Processing of Petroleum, Coking, and Processing of Nuclear Fuel	0.705348	0.737473	0.2668		-0.169056	1.35598	-0.882254	22.6428	0.00527225	0.0119904	0.503975	0.118228	-50.7861	0.0527225	0.119904	0.00454504	0	0.0481774	0	0.0911641	0	0	0.010931	0.0048064	0	0	0	22.7368	1.20572	0.333506	4e-10	1.76e-10	1.46212	0.0911641	0	0.32693
31	2023	26		-4.35707	C26	Processing of Petroleum, Coking, and Processing of Nuclear Fuel	0.744644	0.769092	0.2668		-0.107709	1.30024	-0.294467	22.5288	0.00472455	0.0101303	0.469089	0.0504347	-42.8996	0.0472455	0.101303	0.007802	0	0.0394435	0	0.0808718	0	0	0.0081925	0.0038208	0.693147	0.0702175	0.0327481	20.3168	7.01114	0.333982	3.38e-10	1.58e-10	1.4718	0.0808718	0	0.507809
32	2012	15	0.205828	-3.739	J67	Production and Supply of Water	0.17174	0.665668	0.5001	9	0.959053	1.50225	0.012556	21.7213	0.00060579	0.00512821	0.0182937	0.0886165	-0.672177	0.0060579	0.0512821	0	0	0.00605785	0.415795	0.0935863	0.0213228	0.0025188	0.0047993	0.0005669	0	0	0	20.3577	3.24952	0.7504	3.85e-10	4.55e-11	1.31882	0.0935863	0	0.250028
32	2013	16	0.203681	-3.77873	J67	Production and Supply of Water	0.647584	0.755569	0.5001	9	0.959053	1.32351	0.021161	23.054	0.00066845	0.00350467	0.0329945	0.129548	0.407884	0.0066845	0.0350467	0	0	0.00668449	0.481558	0.103996	0.016877	0.003219	0.0036447	0.0006952	0	0	0	21.5287	0.629858	0.209305	7.34e-11	1.4e-11	1.32939	0.103996	0	0.0454149
33	2008	11	0.163197	-3.7177	K70	Production and Supply of Electric Power and Heat Power	0.817531	0.855746	0.1854		0.197795	1.16857	-0.343152	22.4632	0.00241424	0.00711744	0.0644616	0.241566	1.41211	0.0241424	0.0711744	0	0	0.0241424	0.0293463	0.104444	0.0020887	0.0007085	0.0074338	0.0025215	0	0	0	21.8985	0.346348	0.384396	2.74e-10	9.28e-11	1.3131	0.104444	0	0.153823
33	2013	16	0.136722	-3.91786	K70	Production and Supply of Electric Power and Heat Power	0.825087	0.84669	0.1854		-0.020301	1.18107	0.067537	22.4335	0.00360954	0.00680272	0.0331282	0.10933	1.45795	0.0360954	0.0680272	0	0	0.0360954	0.0691152	0.103659	0.0047017	0.0024947	0.0070516	0.0037416	0	0	0	21.6322	0.80505	0.391158	2.66e-10	1.41e-10	1.36555	0.103659	0	0.0542059
33	2014	17	0.11257	-3.95789	K70	Production and Supply of Electric Power and Heat Power	0.794783	0.683124	0.1854		-0.008244	1.46386	0.114534	22.4252	0.0031785	0.00743494	0.206453	0.254102	3.30523	0.031785	0.0743494	0	0	0.031785	0.069742	0.108745	0.0051853	0.0022167	0.0080852	0.0034565	0	0	0	21.8397	0.21106	0.398193	2.96e-10	1.27e-10	1.37571	0.108745	0	0.149808
33	2015	18	0.111669	-3.99794	K70	Production and Supply of Electric Power and Heat Power	0.765473	0.433145	0.1854		-0.018624	2.30869	0.107504	22.4064	0.00838466	0.0186782	0.828168	0.362022	2.47596	0.0838466	0.186782	0	0	0.0838466	0.0703487	0.102111	0.0131398	0.0058985	0.0190725	0.0085617	0	0	0	21.8252	0.0173397	0.40548	7.57e-10	3.4e-10	1.38578	0.102111	1	0.333874
33	2016	19	0.095578	-4.03795	K70	Production and Supply of Electric Power and Heat Power	0.775646	0.555176	0.1854		-0.005193	1.80123	-0.041386	22.4012	0.0078635	0.0102564	0.720841	0.205423	-4.16083	0.078635	0.102564	0	0	0.078635	0.0831174	0.0997374	0.0085249	0.0065359	0.0102295	0.0078428	0	0	0	21.7111	-0.148905	0.405466	4.16e-10	3.19e-10	1.39574	0.0997374	0	0.284404
33	2017	20	0.10291	-4.06547	K70	Production and Supply of Electric Power and Heat Power	0.842368	0.756039	0.2126		0.024273	1.32268	-0.39693	22.9242	0.00734677	0.00824402	0.75237	0.0719458	-4.01054	0.0734677	0.0824402	0	0	0.0734677	0.0901886	0.0972906	0.0074352	0.0066259	0.0080207	0.0071477	0.693147	0.0571432	0.0509239	22.9684	0.140324	0.254261	2.1e-10	1.87e-10	1.40253	0.0972906	0	0.266918
33	2019	22	0.097024	-4.15723	K70	Production and Supply of Electric Power and Heat Power	0.437524	0.609598	0.2326		-0.115762	1.64043	0.188203	22.2552	0.0084227	0.0112817	0.143523	0.127398	10.9459	0.084227	0.112817	0	0	0.084227	0.0847305	0.0926004	0.0095591	0.0071366	0.0104469	0.0077995	2.48491	0.28034	0.209296	22.0518	1.89358	0.476579	5.38e-10	4.01e-10	1.42485	0.0926004	0	0.522177
34	2012	15	0.137286	-3.88275	D44	Production and Supply of Electric Power and Heat Power	0.093104	0.769017	0.4223		0.084516	1.30036	0.074572	21.4804	0.00138581	0.00741427	0.0182937	0.139579	-3.75946	0.0138581	0.0741427	0.00184775	0	0.0120103	0.0938283	0.103318	0.0069567	0.0013003	0.0076603	0.0014318	0	0	0	0	-13.8824	0	0	0	1.35654	0.103318	0	0.292421
34	2013	16	0.136722	-3.94197	D44	Production and Supply of Electric Power and Heat Power	0.205886	0.82666	0.4223		0.343273	1.20969	0.069138	21.7755	0.0004376	0.00464576	0.0326253	0.116501	-3.46975	0.0059663	0.0464576	0.00087192	0.00087192	0.00261575	0.0675626	0.103685	0.0031388	0.0004031	0.004817	0.0006186	0	0	0	17.9098	0.506197	0.62532	2.91e-10	3.73e-11	1.37168	0.103685	0	0.75064
34	2014	17	0.11257	-3.98512	D44	Production and Supply of Electric Power and Heat Power	0.182451	0.806243	0.4223		0.065452	1.24032	0.077271	21.8389	0.00077542	0.00193986	0.275348	0.0714545	0.831265	0.0077542	0.0226757	0	0	0.00775419	0.11813	0.107939	0.0026787	0.000916	0.0024476	0.000837	0	0	0	20.6364	2.30428	0.676254	1.53e-10	5.24e-11	1.38257	0.107939	0	0.229082
34	2015	18	0.111669	-4.0226	D44	Production and Supply of Electric Power and Heat Power	0.132886	0.327652	0.4228		-0.049935	3.05202	0.047156	21.7877	0.00059147	0	0.8423	0.200397	0.184913	0.0059663	0.0226757	0	0	0.00591466	0.199817	0.100023	0.004531	0.0011922	0.0022681	0.0005968	0	0	0	14.7863	-3.31673	0.510015	1.16e-10	3.04e-11	1.39193	0.100023	0	0.474937
34	2016	19	0.095578	-4.0652	D44	Production and Supply of Electric Power and Heat Power	0.093104	0.449131	0.4303		0.054231	2.22652	0.047524	21.8405	0.00095391	0.00377358	0.845184	0.11668	0.41527	0.0095391	0.0377358	0.00082183	0.00082183	0.00493097	0.15165	0.0986496	0.0057226	0.0014466	0.0037226	0.000941	0	0	0	15.6616	-2.52997	0.512416	1.93e-10	4.89e-11	1.40246	0.0986496	0	0.474937
34	2017	20	0.10291	-4.10642	D44	Production and Supply of Electric Power and Heat Power	0.093104	0.687144	0.4354		0.027167	1.4553	0.026634	21.8673	0.00098538	0.00274223	0.751648	0.0757703	-0.267434	0.0098538	0.0274223	0	0	0.00985383	0.155204	0.0963483	0.0042561	0.0015294	0.0026421	0.0009494	0	0	0	14.8826	-3.35881	0.474052	1.3e-10	4.67e-11	1.41255	0.0963483	0	0.0182937
34	2018	21	0.098789	-4.14726	D44	Production and Supply of Electric Power and Heat Power	0.093104	1.05834	0.4499		0.019334	0.944878	0.024894	21.8865	0.00155678	0.00705053	0.20334	0.167154	-0.093845	0.0155678	0.0705053	0.00389196	0	0.0116759	0.140361	0.0837762	0.0098962	0.0021851	0.0059067	0.0013042	0	0	0	15.0064	-3.19913	0.468928	3.31e-10	7.3e-11	1.42245	0.0837762	0	0.10964
34	2019	22	0.097024	-4.1872	D44	Production and Supply of Electric Power and Heat Power	0.093104	0.961686	0.4499		-0.001408	1.03984	0.043263	21.8851	0.00115098	0.00387973	0.139922	0.141521	-0.378395	0.0115098	0.0387973	0.00203114	0	0.00947867	0.177593	0.0911934	0.0068901	0.0020441	0.0035381	0.0010496	0	0	0	18.7409	0.625729	0.586451	2.28e-10	6.75e-11	1.43203	0.0911934	0	0.203171
34	2020	23	0.099194	-4.22884	D44	Production and Supply of Electric Power and Heat Power	0.093104	0.95678	0.4499		0.040459	1.04517	0.031509	21.9247	0.00137831	0.00849257	0.772911	0.0758505	0.663982	0.0137831	0.0849257	0.00196902	0	0.0118141	0.200831	0.0933282	0.0170557	0.0027681	0.007926	0.0012864	0	0	0	15.1975	-2.69264	0.457078	3.88e-10	6.3e-11	1.44193	0.0933282	0	0.260793
34	2021	24	0.093179	-4.26907	D44	Production and Supply of Electric Power and Heat Power	0.132284	0.772978	0.4499		0.00597	1.2937	0.037542	21.9307	0.0033683	0.00829782	0.32926	0.146068	2.11684	0.033683	0.0829782	0.00110436	0	0.0325787	0.278309	0.100736	0.0230936	0.0093743	0.0083589	0.0033931	0	0	0	20.2733	2.32711	0.606116	5.03e-10	2.04e-10	1.4514	0.100736	0	0.32693
34	2022	25	0.088053	-4.30916	D44	Production and Supply of Electric Power and Heat Power	0.142947	0.527268	0.4499		0.002296	1.89657	0.020982	21.933	0.00438167	0.0195141	0.474937	0.27243	1.68141	0.0438167	0.195141	0.00463941	0.00206196	0.0371153	0.18713	0.0978556	0.0365168	0.0081994	0.0190957	0.0042877	0	0	0	16.8571	-0.884401	0.502828	9.81e-10	2.2e-10	1.46074	0.0978556	1	0.741388
34	2023	26	0.085433	-4.35192	D44	Production and Supply of Electric Power and Heat Power	0.093104	0.785442	0.5153		-0.004418	1.27317	0.012448	22.0105	0.00630824	0.0248876	0.469111	0.0595208	-0.184086	0.0630824	0.248876	0.00908005	0.00191159	0.0520908	0.0828894	0.0887748	0.0206291	0.0052289	0.0220939	0.0056001	0.693147	0.172507	0.0437254	19.8411	7.01114	0.547678	1.36e-09	3.45e-10	1.47062	0.0887748	1	0.206006
35	2012	15	0.216242	-3.80176	C25	Processing of Petroleum, Coking, and Processing of Nuclear Fuel	0.390669	0.534309	0.2973	9	-0.157105	1.87158	-0.06981	20.4793	0.0180768	0.0039801	0.0184043	0.135883	3.24265	0.180768	0.039801	0	0	0.180768	0	0.0264731	0	0	0.0010537	0.0047855	0	0	0	19.1412	2.60354	2.44288	9.72e-10	4.42e-09	1.33546	0.0264731	0	0.0183694
35	2013	16	0.521293	-3.86208	C25	Processing of Petroleum, Coking, and Processing of Nuclear Fuel	0.446698	0.493346	0.2973	9	0.136864	2.02698	0.083933	20.6076	0.0185792	0.00385604	0.0328029	0.162283	-1.04486	0.185792	0.0385604	0	0	0.185792	0	0.0283781	0	0	0.0010943	0.0052724	0	0	0	22.9733	5.96178	2.57897	9.94e-10	4.79e-09	1.3512	0.0283781	0	0.327606
35	2014	17	0.201653	-3.89235	C25	Processing of Petroleum, Coking, and Processing of Nuclear Fuel	0.401394	0.417722	0.2973	10	-0.060618	2.39394	0.019953	20.5451	0.0144536	0.00542741	0.263256	0.0996581	-5.33045	0.144536	0.0542741	0	0	0.144535	0	0.0285283	0	0	0.0015483	0.0041233	0	0	0	19.6706	1.99214	2.35071	1.28e-09	3.4e-09	1.35901	0.0285283	0	0.887114
35	2015	18	0.535195	-4.03174	C25	Processing of Petroleum, Coking, and Processing of Nuclear Fuel	0.551948	0.89244	0.7713	9	-0.132944	1.12052	-0.061268	23.422	0.0240686	0.0310391	0.845355	0.189676	45.0852	0.240686	0.310391	0	0	0.240686	0	0.0326137	0	0	0.010123	0.0078497	0	0	0	23.2203	0.797779	0.156253	4.85e-10	3.76e-10	1.3942	0.0326137	1	0.755339
35	2016	19	0.522622	-4.08531	C25	Processing of Petroleum, Coking, and Processing of Nuclear Fuel	0.412597	0.844792	0.7713	9	-0.152381	1.18372	0.10362	23.2567	0.0174189	0.00955795	0.824764	0.13168	58.4655	0.174189	0.0955795	0	0	0.174189	0.0050571	0.0206491	0.0004834	0.0008809	0.0019736	0.0035969	0	0	0	21.9405	0.305206	0.174183	1.66e-10	3.03e-10	1.4074	0.0206491	0	0.270376
35	2017	20	0.497896	-4.11801	C25	Processing of Petroleum, Coking, and Processing of Nuclear Fuel	0.391882	0.725158	0.7713	9	0.096965	1.37901	0.145799	23.3492	0.0183319	0.0214861	0.748005	0.121701	112.397	0.183318	0.214861	0	0	0.183319	0.0305616	0.0252246	0.0065665	0.0056025	0.0054198	0.0046241	0	0	0	22.7205	1.05422	0.164431	3.53e-10	3.01e-10	1.41537	0.0252246	1	0.848454
35	2018	21	0.458033	-4.12907	C25	Processing of Petroleum, Coking, and Processing of Nuclear Fuel	0.566621	0.933513	0.7697	9	0.150201	1.07122	0.255479	23.651	0.018884	0.0199898	0.250917	0.0978727	94.4488	0.18884	0.199898	0	0	0.18884	0.0118969	0.0534624	0.0023782	0.0022466	0.010687	0.0100958	0.693147	0.138558	0.130894	22.9101	0.198587	0.122612	2.45e-10	2.32e-10	1.41805	0.0534624	1	0.820015
35	2019	22	0.452788	-4.16354	C25	Processing of Petroleum, Coking, and Processing of Nuclear Fuel	0.527545	0.420684	0.5738	9	0.051109	2.37708	0.11662	23.7008	0.0176916	0.0178174	0.112279	0.316802	69.8015	0.176916	0.178174	0	0.00053288	0.176383	0.0159967	0.0979439	0.0028502	0.0028301	0.017451	0.0173278	0.693147	0.123501	0.122629	22.5192	-0.0339642	0.11466	2.04e-10	2.03e-10	1.42637	0.0979439	0	0.0435085
35	2020	23	0.397822	-4.17206	C25	Processing of Petroleum, Coking, and Processing of Nuclear Fuel	0.555294	0.631158	0.5535	9	0.288856	1.58439	0.076423	23.9546	0.0180783	0.0207135	0.739901	0.108609	6.08491	0.180783	0.207135	0	0.00041848	0.180365	0.0221823	0.0965811	0.0045947	0.0040102	0.0200053	0.0174603	0.693147	0.143575	0.125309	22.7334	0.0539436	0.0898088	1.86e-10	1.62e-10	1.42841	0.0965811	1	0.887114
35	2021	24	0.336221	-4.19087	C25	Processing of Petroleum, Coking, and Processing of Nuclear Fuel	0.514204	0.365003	0.4748	9	0.084729	2.7397	0.218766	24.1044	0.0210241	0.0293569	0.328495	0.198971	61.4112	0.210241	0.293569	0.00402901	0.00036627	0.205846	0.0280816	0.0963787	0.0082439	0.0059039	0.0282938	0.0202628	0	0	0	22.5911	-0.188511	0.0768279	2.26e-10	1.62e-10	1.43291	0.0963787	1	0.338994
35	2022	25	0.28445	-4.19661	C25	Processing of Petroleum, Coking, and Processing of Nuclear Fuel	0.547611	0.639252	0.3833	9	0.244601	1.56433	0.134763	24.3223	0.0201979	0.0269058	0.515498	0.112123	105.1	0.20198	0.269058	0.00201309	0.00033551	0.199631	0.0854735	0.0854659	0.0229973	0.0172639	0.0229953	0.0172624	2.70805	0.728623	0.546971	22.3957	-0.66939	0.0612497	1.65e-10	1.24e-10	1.43428	0.0854659	1	0.52068
35	2023	26	0.412447	-4.21053	C25	Processing of Petroleum, Coking, and Processing of Nuclear Fuel	0.602049	0.79468	0.3805	9	0.160895	1.25837	0.009263	24.4731	0.0220729	0.0425085	0.472053	0.0632589	79.6476	0.220729	0.425085	0.00095969	0.0003199	0.21945	0.027321	0.0789203	0.0116137	0.0060305	0.0335478	0.01742	2.19722	0.934007	0.484992	21.7715	7.01114	0.051212	2.18e-10	1.13e-10	1.43759	0.0789203	1	0.528848
36	2008	11	0.163197	-3.73799	D44	Production and Supply of Electric Power and Heat Power	0.785633	0.89213	0.3624	10	0.122915	1.12091	-0.42947	23.0668	0.00503625	0.0178817	0.0808172	0.161529	10.3748	0.0503625	0.178817	0	0.00076307	0.0495994	0.126601	0.10261	0.0226383	0.0063759	0.0183483	0.0051677	0	0	0	21.8917	-0.316893	0.210137	3.76e-10	1.06e-10	1.31855	0.10261	0	0.0816444
36	2009	12	0.142551	-3.77285	D44	Production and Supply of Electric Power and Heat Power	0.797909	0.691349	0.3624	12	0.081778	1.44645	0.006831	23.1495	0.00476084	0.02	0.0657517	0.134998	9.08342	0.0476084	0.2	0	0	0.0476084	0.129045	0.123305	0.025809	0.0061436	0.0246611	0.0058704	0	0	0	23.3603	1.03703	0.206433	4.13e-10	9.83e-11	1.32783	0.123305	1	0.471969
36	2010	13	0.134512	-3.80789	D44	Production and Supply of Electric Power and Heat Power	0.872932	0.765608	0.3624	12	0.074654	1.30615	-0.483713	23.2215	0.00511371	0.0382862	0.0460056	0.0789495	5.30224	0.0511371	0.382862	0	0	0.0511371	0.125765	0.109015	0.0481507	0.0064313	0.0417377	0.0055747	0	0	0	22.7076	0.37702	0.186725	7.15e-10	9.55e-11	1.33708	0.109015	1	0.523875
36	2011	14	0.133339	-3.84809	D44	Production and Supply of Electric Power and Heat Power	0.924078	0.749513	0.3624	12	-0.002738	1.3342	-0.988206	23.2188	0.00363318	0.0162866	0.0508476	0.133964	7.16922	0.0363318	0.162866	0	0	0.0363318	0.122424	0.104169	0.0199387	0.0044479	0.0169657	0.0037847	0	0	0	22.1654	-0.26342	0.182767	2.98e-10	6.64e-11	1.34758	0.104169	0	0.0183694
36	2013	16	0.136722	-3.82551	D44	Production and Supply of Electric Power and Heat Power	0.825965	0.970234	0.3017	11	0.959053	1.03068	0.113554	24.1403	0.00460688	0.00753941	0.037919	0.0847571	49.0284	0.0460688	0.0753941	0	0	0.0460688	0.0312051	0.104312	0.0023527	0.0014376	0.0078645	0.0048055	0	0	0	23.0411	-0.0195999	0.0755967	5.7e-11	3.48e-11	1.34169	0.104312	0	0.0480269
36	2014	17	0.11257	-3.86639	D44	Production and Supply of Electric Power and Heat Power	0.798957	0.872768	0.3017	11	-0.005823	1.14578	0.11107	24.1345	0.00432115	0.0207433	0.26114	0.148164	68.197	0.0432115	0.207433	0	0	0.0432115	0.0256718	0.10948	0.0053252	0.0011093	0.0227098	0.0047308	0	0	0	23.2001	-0.682234	0.0765642	1.59e-10	3.31e-11	1.35232	0.10948	1	0.513933
36	2015	18	0.111669	-3.89231	D44	Production and Supply of Electric Power and Heat Power	0.775692	0.895327	0.3017	11	0.072211	1.11691	0.080579	24.2257	0.00374104	0.0159744	0.844055	0.202565	41.5972	0.0374104	0.159744	0.00103918	0	0.0363712	0.0547827	0.102362	0.0087512	0.0020494	0.0163518	0.0038294	0	0	0	23.6247	-0.622732	0.0711674	1.14e-10	2.66e-11	1.359	0.102362	0	0.267275
36	2016	19	0.095578	-3.87856	D44	Production and Supply of Electric Power and Heat Power	0.767856	1.04276	0.3017	11	0.367523	0.958993	0.013067	24.5387	0.00512408	0.0191226	0.883749	0.0890787	-8.92947	0.0512408	0.191226	0	0	0.0512408	0.0479084	0.100296	0.0091613	0.0024549	0.0191793	0.0051393	1.38629	0.265096	0.0710348	23.8801	-0.753151	0.0526038	1.01e-10	2.7e-11	1.35546	0.100296	1	0.757013
36	2017	20	0.10291	-3.90649	D44	Production and Supply of Electric Power and Heat Power	0.834438	0.98463	0.2745	11	-0.004946	1.01561	-0.254358	24.6029	0.00504667	0.00981595	0.758152	0.04697	-14.0238	0.0504667	0.0981595	0.00044661	0.00044661	0.0495735	0.0542833	0.0978109	0.0053284	0.0027395	0.0096011	0.0049362	0.693147	0.068039	0.0349809	24.5106	-0.481068	0.0506333	4.97e-11	2.56e-11	1.36264	0.0978109	0	0.152734
36	2018	21	0.098789	-3.93877	D44	Production and Supply of Electric Power and Heat Power	0.839973	1.00878	0.2887	11	0.040913	0.991294	0.006118	24.643	0.00574368	0.0121418	0.267812	0.0581371	21.3255	0.0574368	0.121418	0	0	0.0574368	0.0292701	0.0854343	0.0035539	0.0016812	0.0103733	0.0049071	0	0	0	24.265	-0.723982	0.0481559	5.85e-11	2.77e-11	1.37087	0.0854343	0	0.277014
36	2019	22	0.097024	-3.97667	D44	Production and Supply of Electric Power and Heat Power	0.843162	1.0096	0.2943	8	0.010865	0.990491	0.002038	24.6538	0.00639511	0.0155857	0.15706	0.0675648	37.6684	0.0639511	0.155857	0.00040733	0	0.0635438	0.0535682	0.0930726	0.008349	0.0034257	0.014506	0.0059521	0	0	0	24.7873	-0.193312	0.0486637	7.58e-11	3.11e-11	1.38044	0.0930726	0	0.538399
36	2020	23	0.099194	-3.9947	D44	Production and Supply of Electric Power and Heat Power	0.848357	0.942636	0.2943	7	0.116184	1.06085	0.027568	24.7638	0.00664829	0.0274052	0.68715	0.161177	21.6708	0.0664829	0.274052	0.00040538	0	0.0660775	0.0502619	0.0955425	0.0137744	0.0033416	0.0261836	0.0063519	0.693147	0.189959	0.0460824	24.4595	-0.349308	0.0430216	1.18e-10	2.86e-11	1.38497	0.0955425	1	0.0446727
36	2021	24	0.093179	-4.01617	D44	Production and Supply of Electric Power and Heat Power	0.850727	0.966249	0.2943	9	0.082692	1.03493	-0.028406	24.8527	0.00732134	0.022125	0.327332	0.192165	40.4476	0.0732134	0.22125	0.00182123	0	0.0713922	0.036533	0.103796	0.0080829	0.0026747	0.022965	0.0075993	1.09861	0.243068	0.0804331	24.7475	-0.285288	0.0398248	8.81e-11	2.92e-11	1.39033	0.103796	1	0.0182937
36	2022	25	0.088053	-4.05329	D44	Production and Supply of Electric Power and Heat Power	0.829455	1.0047	0.2943	5	0.013643	0.995319	-0.074436	24.8662	0.00805153	0.029174	0.50972	0.131709	81.9475	0.0805153	0.29174	0.00035785	0	0.0801575	0.0384925	0.0997371	0.0112298	0.0030992	0.0290973	0.0080304	1.38629	0.404437	0.111618	24.732	-0.0707951	0.0392641	1.15e-10	3.16e-11	1.39953	0.0997371	1	0.852267
36	2023	26	0.085433	-4.10177	D44	Production and Supply of Electric Power and Heat Power	0.821392	1.02479	0.2943	5	-0.039526	0.975807	-0.062188	24.8261	0.00739396	0.0219853	0.474988	0.0497805	79.2815	0.0739396	0.219853	0	0	0.0739396	0.0438487	0.0892628	0.0096403	0.0032422	0.0196247	0.0066001	1.38629	0.304782	0.102502	23.8217	7.01114	0.0393654	8.65e-11	2.91e-11	1.41142	0.0892628	1	0.7683
37	2009	12	0.191156	-3.79687	B06	Mining and Washing of Coal	0.339247	0.482922	0.6142		0.234873	2.07073	0.157841	22.2258	0.016612	0.00963597	0.0698683	0.180162	22.5308	0.16612	0.0963597	0.00074493	0	0.165375	0	0.0458917	0	0	0.0044221	0.0076236	0	0	0	21.4611	1.65332	0.477639	4.6e-10	7.93e-10	1.33418	0.0458917	0	0.1965
37	2010	13	0.17797	-3.83795	B06	Mining and Washing of Coal	0.294376	0.30393	0.6142		0.155148	3.29023	0.176867	22.3701	0.0172991	0.00860479	0.0419635	0.1503	18.8992	0.172991	0.0860479	0	0	0.172991	0	0.0285488	0	0	0.0024566	0.0049387	0	0	0	21.5647	2.17869	0.415483	3.58e-10	7.19e-10	1.34494	0.0285488	0	0.737526
37	2011	14	0.17224	-3.87794	B06	Mining and Washing of Coal	0.161376	0.475285	0.6142		0.036159	2.104	0.200075	22.4056	0.0191327	0.0151603	0.0515454	0.0754357	13.2505	0.191327	0.151604	0	0	0.191327	0	0.0289339	0	0	0.0043865	0.0055359	0	0	0	21.5106	2.76815	0.399977	6.06e-10	7.65e-10	1.3553	0.0289339	0	0.511496
37	2012	15	0.218714	-3.91783	B06	Mining and Washing of Coal	0.163188	0.52435	0.6142		0.020908	1.90712	0.088067	22.441	0.0177923	0.00876095	0.0188041	0.119945	9.02473	0.177923	0.0876095	0	0	0.177923	0	0.0460499	0	0	0.0040344	0.0081933	0	0	0	22.0321	3.42665	0.395415	3.46e-10	7.04e-10	1.36554	0.0460499	0	0.0499169
37	2013	16	0.128038	-3.9578	B06	Mining and Washing of Coal	0.170233	1.00388	0.6142		-0.040288	0.996133	0.007972	22.4461	0.0154681	0.00780696	0.0327764	0.0935891	-2.28391	0.154681	0.0780696	0	0	0.154681	0	0.0505687	0	0	0.0039479	0.007822	0	0	0	21.7075	2.97077	0.387618	3.03e-10	6e-10	1.37569	0.0505687	0	0.0326972
37	2014	17	0.254906	-3.99777	B06	Mining and Washing of Coal	0.170397	0.784608	0.6142		0.005553	1.27452	0.005861	22.4516	0.0168077	0.0123894	0.261975	0.09803	-13.8912	0.168077	0.123894	0	0	0.168077	0	0.0480118	0	0	0.0059484	0.0080697	0	0	0	21.216	1.53342	0.376748	4.67e-10	6.33e-10	1.38574	0.0480118	0	0.289294
37	2015	18	0.143199	-4.03772	B06	Mining and Washing of Coal	0.241054	0.790167	0.6142		0.009154	1.26555	-0.090566	22.4607	0.016001	0.0202855	0.845604	0.154554	-15.4643	0.16001	0.202855	0	0	0.16001	0	0.0510975	0	0	0.0103654	0.0081761	0	0	0	20.9362	0.607189	0.368409	7.47e-10	5.89e-10	1.39568	0.0510975	1	0.846944
37	2016	19	0.257886	-4.07796	B06	Mining and Washing of Coal	0.2305	0.741725	0.6142		-0.065826	1.34821	-0.079216	22.3926	0.0185099	0.019556	0.816056	0.137414	-8.31186	0.185099	0.19556	0.00233563	0.00116782	0.181595	0	0.0592421	0	0	0.0115854	0.0109656	0	0	0	22.1132	1.91159	0.416539	8.15e-10	7.71e-10	1.4056	0.0592421	1	0.334846
37	2018	21	0.272252	-4.15795	B06	Mining and Washing of Coal	0.200989	1.2331	0.6142		-0.117403	0.810968	-0.060358	22.3729	0.0219804	0.0263483	0.274123	0.0443983	1.80451	0.219804	0.263483	0.00273388	0.00164033	0.21543	0	0.0445438	0	0	0.0117365	0.0097909	0	0	0	22.6952	2.71023	0.436021	1.15e-09	9.58e-10	1.42502	0.0445438	1	0.488381
37	2019	22	0.215244	-4.19766	B06	Mining and Washing of Coal	0.206661	1.19811	0.6142		-0.069075	0.834645	-0.020296	22.3013	0.0211824	0.0260355	0.152237	0.0768443	-0.129935	0.211824	0.260355	0.00336229	0.00168114	0.206781	0	0.051472	0	0	0.013401	0.010903	0	0	0	22.674	2.79457	0.467935	1.22e-09	9.91e-10	1.43453	0.051472	1	0.338916
38	2012	15	0.137286	-3.72213	D44	Production and Supply of Electric Power and Heat Power	0.741722	0.978411	0.7713		0.04746	1.02207	0.101192	23.2981	0.0124982	0.00927835	0.0190891	0.129956	13.2618	0.124982	0.0927835	0	0	0.124982	0.0287229	0.10446	0.002665	0.0035898	0.0096922	0.0130556	0	0	0	22.9714	1.43571	0.17496	1.62e-10	2.19e-10	1.3143	0.10446	0	0.0650246
38	2013	16	0.136722	-3.76183	D44	Production and Supply of Electric Power and Heat Power	0.722607	0.981976	0.7713		0.0038	1.01835	0.094017	23.3019	0.0126319	0.0103774	0.0342858	0.114698	13.1132	0.126319	0.103774	0.00067191	0.00067191	0.124975	0.0291265	0.104348	0.0030226	0.0036792	0.0108286	0.0131811	0	0	0	22.8207	1.28165	0.173154	1.8e-10	2.19e-10	1.3249	0.104348	0	0.251899
38	2014	17	0.11257	-3.79918	D44	Production and Supply of Electric Power and Heat Power	0.722105	0.917804	0.7713		0.033541	1.08956	0.054395	23.3349	0.0128902	0.0147157	0.249067	0.146732	11.3723	0.128902	0.147157	0	0.00061091	0.128291	0.029117	0.109423	0.0042848	0.0037532	0.0161023	0.0141048	0	0	0	22.9901	0.468086	0.168778	2.48e-10	2.18e-10	1.33479	0.109423	0	0.268454
38	2015	18	0.111669	-3.84055	D44	Production and Supply of Electric Power and Heat Power	0.718553	0.672057	0.7713		-0.016764	1.48797	0.008135	23.318	0.0125227	0.0203426	0.841833	0.204324	-2.39625	0.125227	0.203426	0.0030248	0.00060496	0.121597	0.0296091	0.102768	0.0060233	0.0037079	0.0209057	0.0128693	0	0	0	23.0601	0.240953	0.172179	3.5e-10	2.16e-10	1.34562	0.102768	1	0.844691
38	2016	19	0.095578	-3.84764	D44	Production and Supply of Electric Power and Heat Power	0.727771	0.797092	0.6254		-0.033204	1.25456	-0.02222	23.664	0.0169832	0.0182927	0.807852	0.14333	-0.0913984	0.169832	0.182927	0.00114751	0	0.168684	0.0228825	0.100694	0.0041858	0.0038862	0.0184195	0.017101	0	0	0	23.3979	0.0777378	0.1236	2.26e-10	2.1e-10	1.34746	0.100694	0	0.0617926
38	2017	20	0.10291	-3.88717	D44	Production and Supply of Electric Power and Heat Power	0.695013	0.905667	0.6254		0.004304	1.10416	0.043509	23.6683	0.0167139	0.0204082	0.740942	0.118063	4.35764	0.167139	0.204082	0.00166583	0	0.165473	0.0350875	0.0980891	0.0071607	0.0058645	0.0200182	0.0163945	0	0	0	23.3621	0.169083	0.122882	2.51e-10	2.05e-10	1.35768	0.0980891	1	0.531073
38	2018	21	0.098789	-3.92643	D44	Production and Supply of Electric Power and Heat Power	0.676219	1.07187	0.6254		-0.034941	0.932951	0.081978	23.6751	0.0146119	0.0167785	0.237142	0.109808	9.80317	0.146119	0.167785	0.0016116	0	0.144507	0.0335643	0.0853702	0.0056316	0.0049044	0.0143239	0.0124742	0	0	0	23.201	0.151934	0.121215	2.03e-10	1.77e-10	1.36773	0.0853702	0	0.0436065
38	2019	22	0.097024	-3.96735	D44	Production and Supply of Electric Power and Heat Power	0.624135	1.12646	0.6254		-0.008366	0.887739	0.068014	23.6667	0.0180434	0.0306793	0.15269	0.0773948	6.76067	0.180434	0.306793	0.00338314	0.00112771	0.175923	0.0359096	0.0933401	0.0110168	0.0064793	0.0286361	0.0168417	0	0	0	23.108	0.320507	0.121748	3.74e-10	2.2e-10	1.3781	0.0933401	1	0.751955
38	2020	23	0.099194	-4.00702	D44	Production and Supply of Electric Power and Heat Power	0.60632	1.08126	0.6254		0.002995	0.924842	0.069041	23.6697	0.0168248	0.0271868	0.746714	0.101806	3.61782	0.168248	0.271868	0.0016549	0.00055163	0.166041	0.0387783	0.0957113	0.0105426	0.0065244	0.0260208	0.0161032	0	0	0	22.976	0.594538	0.120691	3.28e-10	2.03e-10	1.38805	0.0957113	1	0.338603
38	2021	24	0.093179	-4.05448	D44	Production and Supply of Electric Power and Heat Power	0.544741	0.936032	0.6254		-0.067046	1.06834	0.039236	23.6003	0.0197378	0.0252016	0.326059	0.16866	-2.9349	0.197378	0.252016	0.00301341	0.00100447	0.19336	0.0452225	0.103686	0.0113968	0.0089259	0.0261306	0.0204654	0	0	0	22.7014	0.570622	0.127818	3.22e-10	2.52e-10	1.39982	0.103686	1	0.425829
38	2022	25	0.088053	-4.07103	D44	Production and Supply of Electric Power and Heat Power	0.570749	1.11186	0.6224		0.228255	0.899394	0.037024	23.8071	0.0207186	0.0352313	0.502959	0.137488	-2.21182	0.207186	0.352313	0.00186654	0.00046664	0.204853	0.0375987	0.0997484	0.0132465	0.0077899	0.0351427	0.0206665	0	0	0	22.4973	0.145971	0.102995	3.63e-10	2.13e-10	1.40389	0.0997484	1	0.0418111
38	2023	26	0.085433	-4.11784	D44	Production and Supply of Electric Power and Heat Power	0.523511	1.04654	0.5287		-0.055269	0.955528	0.059655	23.7503	0.0201943	0.0340187	0.47395	0.0382795	3.76	0.201943	0.340187	0.00095256	0.00047628	0.200514	0.0495838	0.0891911	0.0168677	0.0100131	0.0303417	0.0180115	0	0	0	22.5933	7.01114	0.109486	3.72e-10	2.21e-10	1.41533	0.0891911	1	0.743252
39	2008	11	0.335711	-3.64141	C25	Processing of Petroleum, Coking, and Processing of Nuclear Fuel	0.152992	0.242401	0.2346		-0.212855	4.1254	0.222867	20.2292	0.00068823	0.00862069	0.062111	0.25441	1.95175	0.0068823	0.0862069	0	0	0.00688231	0.0220379	0.0441287	0.0018998	0.0001517	0.0038042	0.0003037	0	0	0	21.5834	5.85317	3.1152	2.69e-09	2.14e-10	1.29237	0.0441287	0	0.161673
39	2009	12	0.314469	-3.68959	C25	Processing of Petroleum, Coking, and Processing of Nuclear Fuel	0.163806	0.197997	0.2346		0.041748	5.05058	0.115753	20.2292	0.00049546	0.00462963	0.0606827	0.16479	-7.01098	0.0059663	0.0462963	0	0	0.00495458	0.0209802	0.0536581	0.0009713	0.0001252	0.0024842	0.0003201	0	0	0	20.9716	5.20778	3.1152	1.44e-09	1.86e-10	1.30551	0.0536581	0	0.292421
39	2010	13	0.84345	-3.74956	C25	Processing of Petroleum, Coking, and Processing of Nuclear Fuel	0.137201	0.197997	0.2346		0.108572	5.05058	0.067782	20.2292	0.0004368	0.00390625	0.0432621	0.10035	-2.01527	0.0059663	0.0390625	0	0	0.00436796	0.102717	0.054253	0.0040124	0.0006128	0.0021193	0.0003237	0	0	0	21.3513	5.99202	3.1152	1.22e-09	1.86e-10	1.32164	0.054253	0	0.203171
39	2011	14	0.663391	-3.79427	C25	Processing of Petroleum, Coking, and Processing of Nuclear Fuel	0.100893	0.236715	0.2346		0.025351	4.22448	0.073607	20.2292	0.00040061	0.00239234	0.0499114	0.14466	-2.91495	0.0059663	0.0239234	0	0	0.00400609	0.0909992	0.042411	0.002177	0.0005429	0.0010146	0.000253	0	0	0	21.1937	6.06096	3.1152	7.45e-10	1.86e-10	1.33349	0.042411	0	0.260413
39	2012	15	0.216242	-3.85563	C25	Processing of Petroleum, Coking, and Processing of Nuclear Fuel	0.093104	0.29061	0.2346		0.124433	3.44104	0.10101	20.3261	0.00117509	0.00271592	0.0187916	0.109209	8.78244	0.0117509	0.0271592	0	0	0.0117509	0.076328	0.0219832	0.002073	0.0008969	0.000597	0.0002583	0	0	0	21.5533	6.48622	3.1152	8.46e-10	3.66e-10	1.34953	0.0219832	0	0.32693
39	2013	16	0.521293	-3.90938	C25	Processing of Petroleum, Coking, and Processing of Nuclear Fuel	0.113279	0.320544	0.2346		0.082358	3.1197	0.093219	20.4052	0.00082696	0.0030303	0.0332868	0.105905	2.99623	0.0082696	0.030303	0	0	0.00826959	0.0775273	0.0238176	0.0023493	0.0006411	0.0007217	0.000197	0	0	0	21.5562	6.25553	2.96269	8.98e-10	2.45e-10	1.36338	0.0238176	0	0.0182937
39	2014	17	0.201653	-3.96018	C25	Processing of Petroleum, Coking, and Processing of Nuclear Fuel	0.135365	0.198171	0.2346		0.066607	5.04616	0.054376	20.4697	0.00088928	0.00589777	0.27572	0.0694444	-0.931999	0.0088928	0.0589777	0	0	0.00889284	0.0694761	0.0246685	0.0040975	0.0006178	0.0014549	0.0002194	0	0	0	21.3151	4.88911	2.74662	1.62e-09	2.44e-10	1.37629	0.0246685	0	0.0182937
39	2015	18	0.535195	-4.00889	C25	Processing of Petroleum, Coking, and Processing of Nuclear Fuel	0.132886	0.197997	0.2346		0.055089	5.05058	0.066407	20.538	0.00103	0.00840336	0.83499	0.280369	-5.43381	0.0103	0.0840336	0	0	0.0103	0.0690513	0.0280103	0.0058026	0.0007112	0.0023538	0.0002885	0	0	0	21.242	4.48639	2.59428	2.18e-09	2.67e-10	1.38851	0.0280103	0	0.0328428
39	2016	19	0.522622	-4.05054	C25	Processing of Petroleum, Coking, and Processing of Nuclear Fuel	0.138221	0.197997	0.2346		0.010404	5.05058	0.016237	20.5337	0.00100724	0.00653061	0.776441	0.165716	-5.61963	0.0100724	0.0653061	0	0	0.0100724	0.0517459	0.017731	0.0033793	0.0005212	0.0011579	0.0001786	0	0	0	21.1975	4.39224	2.56219	1.67e-09	2.58e-10	1.39885	0.017731	0	0.474937
39	2017	20	0.497896	-4.08911	C25	Processing of Petroleum, Coking, and Processing of Nuclear Fuel	0.163197	0.247289	0.2346		-0.008898	4.04385	-0.01833	20.5248	0.0012495	0.00865052	0.741388	0.115481	1.27202	0.012495	0.0865052	0	0	0.012495	0.0159856	0.0261964	0.0013828	0.0001997	0.0022661	0.0003273	0	0	0	21.3282	4.35209	2.60113	2.25e-09	3.25e-10	1.40833	0.0261964	0	0.474937
39	2018	21	0.458033	-4.13705	C25	Processing of Petroleum, Coking, and Processing of Nuclear Fuel	0.121477	0.344828	0.2346		0.051591	2.9	0.061462	20.5751	0.00122161	0.00856653	0.206006	0.163283	5.28742	0.0122161	0.0856653	0.00055528	0	0.0116608	0.0152013	0.0532264	0.0013022	0.0001857	0.0045597	0.0006502	0	0	0	21.5355	4.71706	2.49756	2.14e-09	3.05e-10	1.41998	0.0532264	0	0.0328428
39	2019	22	0.452788	-4.19293	C25	Processing of Petroleum, Coking, and Processing of Nuclear Fuel	0.128416	0.394038	0.2346		0.110754	2.53783	0.07017	20.6801	0.00099108	0.0045977	0.152457	0.0773731	3.82825	0.0099108	0.045977	0	0	0.0099108	0.121354	0.0904184	0.0055795	0.0012027	0.0041572	0.0008961	0	0	0	21.3324	4.37672	2.22732	1.02e-09	2.21e-10	1.4334	0.0904184	0	0.267924
39	2020	23	0.397822	-4.23909	C25	Processing of Petroleum, Coking, and Processing of Nuclear Fuel	0.132037	0.461993	0.2346		0.043452	2.16453	0.031488	20.7226	0.00326652	0.0139653	0.772293	0.0763976	-1.32252	0.0326652	0.139653	0	0	0.0326652	0.0988722	0.0914685	0.0138078	0.0032297	0.0127738	0.0029878	0	0	0	21.1713	4.47315	2.11845	2.96e-09	6.92e-10	1.44435	0.0914685	0	0.469111
39	2021	24	0.336221	-4.30244	C25	Processing of Petroleum, Coking, and Processing of Nuclear Fuel	0.200164	0.206439	0.2346		0.187968	4.84405	0.07647	20.8949	0.0041663	0.0100874	0.311536	0.291011	-0.586867	0.041663	0.100874	0.00354578	0	0.0381172	0.139194	0.0889712	0.0140411	0.0057992	0.0089749	0.0037068	0	0	0	21.6605	4.41064	1.82446	1.84e-09	7.6e-10	1.45918	0.0889712	0	0.260413
39	2022	25	0.28445	-4.36132	C25	Processing of Petroleum, Coking, and Processing of Nuclear Fuel	0.221753	0.197997	0.2291		0.16805	5.05058	0.084551	21.0502	0.0052855	0.0136402	0.481063	0.24317	14.7648	0.052855	0.136402	0.00332945	0.00041618	0.0491094	0.0393324	0.088542	0.005365	0.0020789	0.0120773	0.0046799	0	0	0	22.2281	4.85065	1.6029	2.19e-09	8.47e-10	1.47277	0.088542	0	0.260413
39	2023	26	0.412447	-4.46972	C25	Processing of Petroleum, Coking, and Processing of Nuclear Fuel	0.352121	0.510021	0.2278		0.298201	1.9607	0.04107	21.9477	0.00533028	0.0152134	0.466573	0.0746118	16.1158	0.0533028	0.152134	0.00513286	0	0.0481699	0.0189754	0.0795165	0.0028868	0.0010114	0.0120972	0.0042384	0	0	0	0	-9.90416	0	0	0	1.49733	0.0795165	0	0.511496
40	2012	13	0.216242	-3.68969	I64	Processing of Petroleum, Coking, and Processing of Nuclear Fuel	0.346197	0.29061	0.1181	9	-0.033821	3.44104	-0.081827	20.2929	0.00262534	0.00618238	0.0183469	0.126305	2.34924	0.0262534	0.0618238	0	0.00064033	0.0256131	0	0.0264731	0	0	0.0016367	0.000695	0	0	0	18.6882	2.60903	2.87405	1.78e-09	7.55e-10	1.30554	0.0264731	0	0.153325
40	2013	14	0.521293	-3.69784	I64	Processing of Petroleum, Coking, and Processing of Nuclear Fuel	0.230338	0.320544	0.1181	9	-0.156435	3.1197	0.014085	20.3605	0.00329625	0.0152505	0.0328791	0.100874	-1.15263	0.0329625	0.152505	0	0	0.0329625	0	0.0283781	0	0	0.0043278	0.0009354	0	0	0	18.8236	3.36232	3.1152	4.75e-09	1.03e-09	1.30775	0.0283781	0	0.751321
40	2014	15	0.201653	-3.6982	I64	Processing of Petroleum, Coking, and Processing of Nuclear Fuel	0.135365	0.198171	0.0927	12	-0.177392	5.04616	0.014449	20.4612	0.00103956	0.00237718	0.251412	0.12858	-9.15168	0.0103956	0.0237718	0	0	0.0103956	0	0.0285283	0	0	0.0006782	0.0002966	0	0	0	21.1532	5.67705	3.1152	7.41e-10	3.24e-10	1.30785	0.0285283	0	0.254972
40	2015	16	0.535195	-3.92825	I64	Processing of Petroleum, Coking, and Processing of Nuclear Fuel	0.766015	0.197997	0.0985	12	0.957602	5.05058	0.052373	21.112	0.00133064	0.0060423	0.838488	0.239455	-7.70736	0.0133064	0.060423	0	0	0.0133064	0	0.0326137	0	0	0.0019706	0.000434	0	0	0	19.3014	-0.90962	1.30841	7.91e-10	1.74e-10	1.36819	0.0326137	0	0.265985
40	2016	17	0.522622	-3.96024	I64	Processing of Petroleum, Coking, and Processing of Nuclear Fuel	0.741976	0.274205	0.16	12	-0.068721	3.6469	-0.229348	21.0408	0.00167519	0.00749319	0.783627	0.160579	-6.55786	0.0167519	0.0749319	0	0	0.0167519	0	0.0209652	0	0	0.001571	0.0003512	0	0	0	20.5828	0.523157	1.49824	1.12e-09	2.51e-10	1.3763	0.0209652	0	0.326059
41	2015	17	0.111669	-3.82376	D44	Production and Supply of Electric Power and Heat Power	0.815679	0.832295	0.5291	9	-0.058085	1.2015	-0.071307	22.9599	0.037778	0.0278707	0.844794	0.173396	2.62924	0.365224	0.278707	0	0	0.389948	0.0062674	0.103145	0.0017468	0.002289	0.0287471	0.0376709	0	0	0	20.7555	-2.00432	0.221702	6.18e-10	8.1e-10	1.34123	0.103145	1	0.664878
41	2016	18	0.095578	-3.86023	D44	Production and Supply of Electric Power and Heat Power	0.70695	0.906723	0.5291	9	0.069773	1.10287	0.006168	23.0274	0.0376651	0.0178571	0.810329	0.1416	5.16843	0.365224	0.178571	0	0	0.385877	0.0090515	0.100913	0.0016163	0.0033058	0.0180202	0.0368558	0	0	0	21.8084	-0.597807	0.217756	3.89e-10	7.95e-10	1.35073	0.100913	0	0.0437031
41	2017	19	0.10291	-3.90472	D44	Production and Supply of Electric Power and Heat Power	0.702639	0.965715	0.4023	9	-0.0835	1.0355	-0.072062	22.9402	0.0389729	0.0275229	0.748307	0.0872044	-5.0343	0.365224	0.275229	0	0.00057061	0.389158	0.0096639	0.0984576	0.0026598	0.0035295	0.0270984	0.035959	0	0	0	20.4602	-1.81564	0.222907	6.14e-10	8.14e-10	1.36219	0.0984576	1	0.806783
41	2018	20	0.098789	-3.94168	D44	Production and Supply of Electric Power and Heat Power	0.729607	1.04143	0.4023	9	-0.026973	0.960219	0.019882	23.0006	0.0394646	0.0321046	0.243252	0.0977838	-0.102863	0.365224	0.321046	0	0	0.394646	0.0085206	0.085744	0.0027355	0.0031119	0.0275278	0.0313157	0	0	0	21.3636	-1.0259	0.219107	7.03e-10	8e-10	1.37161	0.085744	1	0.471967
41	2019	21	0.097024	-3.98381	D44	Production and Supply of Electric Power and Heat Power	0.716182	0.935756	0.4023	9	-0.040772	1.06865	0.009659	22.9589	0.037655	0.0197568	0.119495	0.248762	-0.859941	0.365224	0.197568	0	0	0.37655	0.011436	0.0937109	0.0022594	0.0041767	0.0185143	0.0342255	0	0	0	21.8308	-0.410942	0.233416	4.61e-10	8.52e-10	1.38224	0.0937109	1	0.844788
41	2020	22	0.099194	-4.02598	D44	Production and Supply of Electric Power and Heat Power	0.699399	0.959781	0.4023	9	-0.044775	1.04191	0.012859	22.9131	0.0289228	0.0145028	0.763187	0.085513	2.66824	0.289228	0.145028	0	0	0.289228	0.0126946	0.0960949	0.0018411	0.0036716	0.0139364	0.0277933	0	0	0	21.412	-0.365616	0.239669	3.48e-10	6.93e-10	1.39277	0.0960949	0	0.763182
41	2021	23	0.093179	-4.07286	D44	Production and Supply of Electric Power and Heat Power	0.624872	0.751314	0.4023	9	-0.167652	1.331	0.036249	22.7296	0.0304308	0.0293972	0.326015	0.17262	1.64576	0.304308	0.293972	0.00061106	0	0.303697	0.015248	0.104066	0.0044825	0.0046401	0.0305925	0.031668	2.63906	0.77581	0.803086	22.0656	0.744103	0.296732	8.72e-10	9.03e-10	1.40435	0.104066	1	0.477547
41	2022	24	0.088053	-4.1124	D44	Production and Supply of Electric Power and Heat Power	0.609705	0.872743	0.4023	9	0.01547	1.14581	0.053475	22.745	0.0301971	0.0205882	0.497087	0.164544	-1.93233	0.301971	0.205882	0.00060274	0	0.301368	0.0172633	0.100006	0.0035542	0.005213	0.0205894	0.0301988	2.07944	0.42812	0.627931	21.4901	0.368172	0.284591	5.86e-10	8.59e-10	1.41401	0.100006	1	0.762056
41	2023	25	0.085433	-4.14283	D44	Production and Supply of Electric Power and Heat Power	0.556138	0.927854	0.4023	9	0.063225	1.07776	0.039921	22.9783	0.0318665	0.037835	0.468194	0.0639759	1.07198	0.318665	0.37835	0.00056202	0	0.318103	0.0154272	0.0896181	0.0058369	0.0049161	0.033907	0.0285581	0.693147	0.262252	0.220882	21.9618	7.01114	0.230302	8.71e-10	7.34e-10	1.42138	0.0896181	1	0.510388
42	2008	6	0.163197	-3.75769	D44	Production and Supply of Electric Power and Heat Power	0.596012	0.944037	0.2558		0.19929	1.05928	-0.164356	22.4649	0.0101042	0.0143885	0.0773374	0.17492	3.51155	0.101042	0.143885	0	0	0.101042	0.107705	0.102966	0.0154972	0.0108828	0.0148153	0.0104039	0	0	0	20.3486	-0.290468	0.356582	5.13e-10	3.6e-10	1.3238	0.102966	0	0.264057
42	2009	7	0.142551	-3.78331	D44	Production and Supply of Electric Power and Heat Power	0.736386	0.85781	0.2558		0.646782	1.16576	0.062658	22.9689	0.00990757	0.0259067	0.0650246	0.116306	6.64975	0.0990757	0.259067	0	0	0.0990757	0.070574	0.12443	0.0182834	0.0069922	0.0322357	0.012328	0	0	0	22.066	0.227632	0.233596	6.05e-10	2.31e-10	1.3306	0.12443	1	0.0190891
42	2010	8	0.134512	-3.79556	D44	Production and Supply of Electric Power and Heat Power	0.820904	0.93885	0.2558		0.364658	1.06513	0.014485	23.3783	0.0113407	0.0526316	0.0480269	0.0655154	12.1212	0.113407	0.526316	0	0.00224568	0.111161	0.0479853	0.110404	0.0252554	0.0054419	0.0581073	0.0125205	0	0	0	22.8646	0.54015	0.160733	8.46e-10	1.82e-10	1.33383	0.110404	1	0.037919
42	2011	9	0.133339	-3.81833	D44	Production and Supply of Electric Power and Heat Power	0.826577	1.02272	0.2558		0.202671	0.977783	0.012172	23.5628	0.0109805	0.0361842	0.0529777	0.10452	29.968	0.109805	0.361842	0	0	0.109805	0.0378444	0.10568	0.0136937	0.0041555	0.0382394	0.0116041	0	0	0	23.2227	0.794773	0.13574	4.91e-10	1.49e-10	1.33981	0.10568	1	0.474539
42	2012	10	0.137286	-3.8651	D44	Production and Supply of Electric Power and Heat Power	0.843386	1.00628	0.2558		-0.066693	0.993761	-0.18789	23.4941	0.014234	0.0369833	0.0198069	0.0742502	23.4958	0.14234	0.369833	0	0	0.14234	0.0406737	0.10425	0.0150425	0.0057895	0.0385552	0.014839	0	0	0	22.216	0.0031242	0.1391	5.14e-10	1.98e-10	1.35199	0.10425	1	0.259169
42	2013	11	0.136722	-3.8914	D44	Production and Supply of Electric Power and Heat Power	0.764724	1.00784	0.147		0.144392	0.992221	0.005087	23.6294	0.0107186	0.025196	0.0348524	0.0669881	18.104	0.107186	0.25196	0	0	0.107186	0.0356611	0.104235	0.0089852	0.0038224	0.0262631	0.0111725	0	0	0	22.301	0.159748	0.121957	3.07e-10	1.31e-10	1.35877	0.104235	1	0.471801
42	2014	12	0.11257	-3.91965	D44	Production and Supply of Electric Power and Heat Power	0.775653	0.94362	0.147		0.014393	1.05975	0.013336	23.7348	0.0104301	0.0290206	0.262656	0.105492	1.95593	0.104301	0.290206	0	0	0.104301	0.0234652	0.109517	0.0068097	0.0024475	0.0317824	0.0114227	0	0	0	21.8086	-1.45743	0.107338	3.12e-10	1.12e-10	1.366	0.109517	1	0.471635
42	2015	13	0.111669	-3.9453	D44	Production and Supply of Electric Power and Heat Power	0.792261	0.776319	0.1508		0.125745	1.28813	0.030825	23.8532	0.0160966	0.0426402	0.833565	0.299013	-0.816973	0.160966	0.426402	0	0.00046792	0.160498	0.0227331	0.102879	0.0096934	0.0036593	0.0438678	0.01656	0	0	0	21.9207	-1.90595	0.0958387	4.09e-10	1.54e-10	1.37253	0.102879	1	0.354597
42	2016	14	0.095578	-3.94753	D44	Production and Supply of Electric Power and Heat Power	0.714043	0.975315	0.1621		0.314827	1.02531	0.003143	24.1269	0.0164247	0.0317331	0.846093	0.116033	0.575411	0.164247	0.317331	0	0	0.164247	0.0171333	0.100785	0.0054369	0.0028141	0.0319821	0.0165536	0	0	0	22.695	-1.17677	0.0754655	2.39e-10	1.24e-10	1.37309	0.100785	1	0.845301
42	2017	15	0.10291	-3.96298	D44	Production and Supply of Electric Power and Heat Power	0.759198	1.00211	0.1961		0.169839	0.9979	-0.03478	24.2838	0.0135096	0.0232301	0.75749	0.0544797	3.49685	0.135096	0.232301	0	0	0.135096	0.0223593	0.0982736	0.0051941	0.0030206	0.022829	0.0132764	0	0	0	23.0289	-1.23504	0.0654583	1.52e-10	8.84e-11	1.37699	0.0982736	1	0.338603
42	2018	16	0.098789	-3.98238	D44	Production and Supply of Electric Power and Heat Power	0.739788	1.13185	0.1961		0.129956	0.883511	0.024342	24.406	0.0135108	0.0311091	0.263448	0.0669512	29.9908	0.135108	0.311091	0	0	0.135108	0.0130095	0.085677	0.0040471	0.0017577	0.0266533	0.0115757	0	0	0	23.3689	-0.897968	0.0587853	1.83e-10	7.94e-11	1.38188	0.085677	1	0.471856
42	2019	17	0.097024	-4.01168	D44	Production and Supply of Electric Power and Heat Power	0.74738	1.09259	0.1961		0.062596	0.915252	0.037665	24.4667	0.0123372	0.0355121	0.152439	0.0930792	40.4963	0.123372	0.355121	0	0	0.123372	0.0065065	0.0937856	0.0023106	0.0008027	0.0333052	0.0115705	0	0	0	22.7674	-1.57384	0.0538983	1.91e-10	6.65e-11	1.38921	0.0937856	1	0.865469
42	2020	18	0.099194	-3.99746	D44	Production and Supply of Electric Power and Heat Power	0.798588	1.03952	0.1961		0.310799	0.961981	0.070726	24.7502	0.021495	0.0430192	0.750593	0.0994232	49.5738	0.21495	0.430192	0	0	0.21495	0.0132032	0.0960874	0.0056799	0.002838	0.041336	0.020654	0	0	0	23.0008	-1.5862	0.0410066	1.76e-10	8.81e-11	1.38566	0.0960874	1	0.0183434
42	2021	19	0.093179	-4.00077	D44	Production and Supply of Electric Power and Heat Power	0.78607	0.87296	0.2619		0.19008	1.14553	0.054994	24.9242	0.0244348	0.0306379	0.339628	0.104513	58.7645	0.244348	0.306379	0	0	0.244348	0.012622	0.104099	0.0038671	0.0030842	0.0318937	0.0254364	0	0	0	23.5265	-1.3297	0.0352447	1.08e-10	8.61e-11	1.38649	0.104099	1	0.512806
42	2022	20	0.088053	-4.0255	D44	Production and Supply of Electric Power and Heat Power	0.721214	1.03746	0.2619		0.070238	0.963893	0.059214	24.9932	0.0221858	0.0449544	0.511208	0.119786	65.0061	0.221858	0.449544	0	0.00205044	0.219807	0.0178412	0.0999985	0.0080204	0.0039582	0.0449537	0.0221854	0	0	0	23.1784	-1.34242	0.0324087	1.46e-10	7.19e-11	1.39265	0.0999985	1	0.0417462
43	2011	13	0.133339	-3.5414	D44	Production and Supply of Electric Power and Heat Power	0.686594	0.999289	0.4296	8	0.103453	1.00071	0.057943	24.1674	0.0210224	0.0648649	0.0553297	0.0916724	55.7	0.210224	0.648649	0.00066738	0	0.209557	0.0739806	0.105035	0.0479874	0.0155525	0.0681305	0.0220808	0	0	0	21.8359	-0.800621	0.0697297	4.52e-10	1.47e-10	1.26452	0.105035	1	0.509074
43	2012	14	0.137286	-3.57756	D44	Production and Supply of Electric Power and Heat Power	0.576424	0.976445	0.3322	9	0.025195	1.02412	0.052156	24.1922	0.0300095	0.0412698	0.0220394	0.0984852	56.3936	0.300095	0.412698	0.00050183	0	0.299594	0.107415	0.103079	0.0443301	0.0322348	0.0425407	0.0309336	0	0	0	21.1612	-0.856438	0.0659145	2.72e-10	1.98e-10	1.27468	0.103079	1	0.73585
43	2013	15	0.136722	-3.61958	D44	Production and Supply of Electric Power and Heat Power	0.54236	0.924531	0.3322	9	-0.012976	1.08163	0.077362	24.1792	0.0293211	0.0348567	0.0327626	0.0972703	-2.36895	0.293211	0.348567	0.00144439	0	0.291767	0.114629	0.102874	0.0399558	0.0336105	0.0358584	0.0301638	0	0	0	19.3451	-2.5908	0.0610498	2.13e-10	1.79e-10	1.28636	0.102874	1	0.469277
43	2015	17	0.111669	-3.64853	D44	Production and Supply of Electric Power and Heat Power	0.431381	0.771343	0.273	9	0.276594	1.29644	0.066194	24.4842	0.037778	0.0576584	0.82207	0.412797	-32.1125	0.365224	0.576585	0.00248213	0	0.375298	0.119915	0.101312	0.0691412	0.0437958	0.0584147	0.0370014	0	0	0	19.4711	-3.68408	0.0452945	2.61e-10	1.65e-10	1.29432	0.101312	1	0.517907
43	2016	18	0.095578	-3.69371	D44	Production and Supply of Electric Power and Heat Power	0.366563	0.938165	0.273	9	-0.028521	1.06591	0.07408	24.4552	0.0334866	0.0286853	0.85929	0.106482	-17.1934	0.334866	0.286853	0.00241955	0.00145173	0.330994	0.140791	0.0988219	0.0403863	0.0471461	0.0283473	0.0330921	0	0	0	21.2165	-1.6438	0.0508037	1.46e-10	1.7e-10	1.30663	0.0988219	1	0.84952
43	2017	19	0.10291	-3.71466	D44	Production and Supply of Electric Power and Heat Power	0.391796	0.966846	0.273	9	0.110034	1.03429	0.073629	24.5596	0.0378273	0.0430809	0.767915	0.0257861	42.978	0.365224	0.430809	0.00266702	0.0004445	0.375161	0.149909	0.0964251	0.0645822	0.0547503	0.0415408	0.0352167	0	0	0	23.1847	0.0831127	0.0500134	2.15e-10	1.83e-10	1.31229	0.0964251	1	0.767158
43	2018	20	0.098789	-3.74728	D44	Production and Supply of Electric Power and Heat Power	0.39077	1.10315	0.2792	9	0.039927	0.906493	0.064893	24.5988	0.0344226	0.0368495	0.27898	0.0430808	52.0308	0.344226	0.368495	0.00174512	0.00087256	0.341608	0.140581	0.0837729	0.0518036	0.0483918	0.0308699	0.0288368	0	0	0	22.8798	-0.192846	0.0474607	1.75e-10	1.63e-10	1.32103	0.0837729	1	0.514702
43	2019	21	0.097024	-3.74229	D44	Production and Supply of Electric Power and Heat Power	0.443433	1.1198	0.2792	8	0.252182	0.893015	0.053562	24.8237	0.0308802	0.0363952	0.164525	0.039679	64.404	0.308802	0.363951	0.00190854	0.00038171	0.306512	0.0954292	0.0924383	0.0347316	0.0294687	0.0336431	0.0285452	0	0	0	23.1971	-0.351608	0.038428	1.4e-10	1.19e-10	1.3197	0.0924383	1	0.155799
43	2020	22	0.099194	-3.78298	D44	Production and Supply of Electric Power and Heat Power	0.417383	1.19461	0.2792	9	-0.003282	0.837095	0.078713	24.8204	0.0325865	0.0356662	0.793729	0.0569945	54.5549	0.325865	0.356662	0.00163546	0	0.324229	0.0981775	0.0948378	0.0350162	0.0319926	0.0338251	0.0309043	0	0	0	22.9174	-0.184435	0.0380897	1.36e-10	1.24e-10	1.33051	0.0948378	1	0.756369
43	2021	23	0.093179	-3.78066	D44	Production and Supply of Electric Power and Heat Power	0.502486	1.03185	0.273	9	0.214512	0.969136	0.06615	25.0147	0.035125	0.0438547	0.322303	0.283248	103.3	0.351251	0.438547	0.00069762	0	0.350553	0.081962	0.103221	0.0359442	0.0287892	0.0452674	0.0362565	0.693147	0.303978	0.243468	23.1613	-0.641962	0.031696	1.39e-10	1.11e-10	1.3299	0.103221	1	0.471163
43	2022	24	0.088053	-3.80136	D44	Production and Supply of Electric Power and Heat Power	0.537927	1.12843	0.2735	7	0.087452	0.886186	0.027896	25.0987	0.0342903	0.0418628	0.517368	0.0862833	47.6746	0.342903	0.418628	0.0009251	0.00030837	0.341669	0.0744829	0.0992815	0.0311806	0.0255404	0.041562	0.0340439	0	0	0	22.6139	-1.28695	0.0284542	1.19e-10	9.76e-11	1.33536	0.0992815	1	0.792084
43	2023	25		-3.80819	D44	Production and Supply of Electric Power and Heat Power	0.578332	1.13477	0.2755	8	0.148669	0.88124	0.048819	25.2373	0.031246	0.0458265	0.472963	0.0455137	16.4523	0.31246	0.458265	0.00128584	0.00096438	0.31021	0.0671593	0.0889714	0.0307768	0.0209846	0.0407725	0.0278	0.693147	0.317645	0.216581	0	-13.8824	0	0	0	1.33716	0.0889714	1	0.757857
44	2008	11	0.163197	-3.59537	D44	Production and Supply of Electric Power and Heat Power	0.791023	0.954168	0.5843		-0.057606	1.04803	0.019667	22.6309	0.00438276	0.00688073	0.0778395	0.181345	15.8893	0.0438276	0.0688073	0	0.00243487	0.0413927	0.0875378	0.103346	0.0060232	0.0038366	0.007111	0.0045294	0	0	0	21.5169	-0.146687	0.31937	2.2e-10	1.4e-10	1.27965	0.103346	0	0.0732545
44	2009	12	0.142551	-3.63635	D44	Production and Supply of Electric Power and Heat Power	0.765567	0.812428	0.5843		-0.051059	1.23088	0.053723	22.5785	0.00499168	0.0166113	0.0674686	0.113763	14.4738	0.0499168	0.166113	0	0	0.0499168	0.101012	0.123844	0.0167794	0.0050422	0.0205722	0.0061819	0	0	0	21.4916	0.0430145	0.336158	5.58e-10	1.68e-10	1.29098	0.123844	0	0.0509135
44	2010	13	0.134512	-3.67618	D44	Production and Supply of Electric Power and Heat Power	0.775317	0.86196	0.5843		0.010457	1.16015	-0.027255	22.5889	0.0094549	0.037037	0.0432787	0.12657	14.1602	0.094549	0.37037	0	0.00082217	0.0937269	0.127489	0.108984	0.0472183	0.012054	0.0403645	0.0103043	0	0	0	19.902	-1.20185	0.308072	1.14e-09	2.91e-10	1.30187	0.108984	1	0.033369
44	2011	14	0.133339	-3.71553	D44	Production and Supply of Electric Power and Heat Power	0.823472	0.906697	0.5843		0.034681	1.10291	-0.230128	22.623	0.0073457	0.013308	0.0505152	0.128727	3.33305	0.073457	0.13308	0	0	0.073457	0.129444	0.104044	0.0172263	0.0095085	0.0138462	0.0076428	0	0	0	19.8866	-1.29978	0.297516	3.96e-10	2.19e-10	1.31252	0.104044	0	0.0337469
44	2013	16	0.136722	-3.79696	D44	Production and Supply of Electric Power and Heat Power	0.711102	0.822351	0.5843		-0.007224	1.21603	0.248623	22.5377	0.00818635	0.0206505	0.0335674	0.114284	5.92176	0.0818635	0.206505	0	0	0.0818635	0.168887	0.101938	0.0348761	0.0138257	0.0210508	0.008345	0	0	0	21.9501	1.45976	0.357642	7.39e-10	2.93e-10	1.3342	0.101938	1	0.792744
44	2014	17	0.11257	-3.83732	D44	Production and Supply of Electric Power and Heat Power	0.644837	0.751645	0.5843		-0.030393	1.33042	0.183492	22.5068	0.00660594	0.016035	0.280328	0.0583332	0.794365	0.0660594	0.16035	0.00069536	0	0.065364	0.181591	0.106881	0.0291181	0.0119958	0.0171384	0.0070605	0	0	0	22.3597	1.24301	0.375736	6.02e-10	2.48e-10	1.34478	0.106881	0	0.0971112
44	2015	18	0.111669	-3.87728	D44	Production and Supply of Electric Power and Heat Power	0.560831	0.589187	0.5843		0.003893	1.69725	0.218994	22.5107	0.00742507	0.017341	0.840244	0.22354	-0.174257	0.0742507	0.17341	0.0006812	0	0.0735695	0.185822	0.100249	0.0322234	0.0137974	0.0173841	0.0074435	0	0	0	21.0089	-0.0995407	0.351668	6.1e-10	2.61e-10	1.35513	0.100249	0	0.27812
44	2016	19	0.095578	-3.91233	D44	Production and Supply of Electric Power and Heat Power	0.369861	0.755873	0.3873		0.266752	1.32297	0.079317	22.7472	0.00693529	0.00841751	0.872333	0.0972602	-4.72529	0.0693529	0.0841751	0.00069353	0.00069353	0.0679659	0.157581	0.0985554	0.0132644	0.0109287	0.0082959	0.0068351	0	0	0	20.8639	0.223686	0.275698	2.32e-10	1.91e-10	1.36413	0.0985554	0	0.0204381
44	2017	20	0.10291	-3.95332	D44	Production and Supply of Electric Power and Heat Power	0.389494	0.893436	0.3873		-0.032799	1.11928	0.003681	22.7138	0.00754837	0.0117647	0.750562	0.0784623	-5.42774	0.0754837	0.117647	0.00190295	0	0.0735807	0.16555	0.0961984	0.0194765	0.0124963	0.0113175	0.0072614	0	0	0	20.8111	0.129156	0.284326	3.35e-10	2.15e-10	1.37455	0.0961984	0	0.287211
44	2018	21	0.098789	-3.99228	D44	Production and Supply of Electric Power and Heat Power	0.3856	1.03471	0.3896		0.03558	0.966456	0.040477	22.7488	0.00781579	0.0110294	0.259447	0.069672	0.150057	0.0781579	0.110294	0.00120243	0	0.0769554	0.17806	0.0832135	0.019639	0.0139168	0.009178	0.0065038	0	0	0	17.676	-2.96011	0.233197	2.57e-10	1.82e-10	1.38436	0.0832135	0	0.785586
44	2019	22	0.097024	-4.03319	D44	Production and Supply of Electric Power and Heat Power	0.347621	1.00608	0.3972		-0.030122	0.993952	0.050711	22.7182	0.0100213	0.0306175	0.154381	0.0677254	4.93766	0.100213	0.306175	0.00057594	0	0.0996372	0.228981	0.0904148	0.0701085	0.0229469	0.0276828	0.0090607	0	0	0	18.6271	-1.77561	0.253376	7.76e-10	2.54e-10	1.39456	0.0904148	1	0.750562
44	2020	23	0.099194	-4.07052	D44	Production and Supply of Electric Power and Heat Power	0.369682	0.808515	0.3972		0.086646	1.23683	0.062794	22.8013	0.00798696	0.0159865	0.684775	0.163013	5.50922	0.0798696	0.159865	0.00054333	0.00054333	0.0787829	0.183373	0.0935849	0.029315	0.0146459	0.014961	0.0074746	0	0	0	19.2519	-1.01039	0.240993	3.85e-10	1.92e-10	1.40377	0.0935849	0	0.101637
44	2021	24	0.093179	-4.10113	D44	Production and Supply of Electric Power and Heat Power	0.522826	0.900781	0.3972		0.233151	1.11015	-0.052668	23.0108	0.0130378	0.0310236	0.3231	0.196555	1.3192	0.130378	0.310235	0.00096576	0.00048288	0.128929	0.162876	0.102197	0.05053	0.0212355	0.0317052	0.0133243	0	0	0	20.9714	-0.298704	0.212884	6.6e-10	2.78e-10	1.41126	0.102197	1	0.848454
44	2022	25	0.088053	-4.12989	D44	Production and Supply of Electric Power and Heat Power	0.599323	0.711419	0.3778		0.199575	1.40564	0.002455	23.1932	0.0122249	0.0361202	0.478978	0.252733	14.7242	0.122249	0.361202	0.00156063	0.00052021	0.120169	0.141509	0.0984331	0.0511135	0.0172994	0.0355543	0.0120334	0	0	0	21.5881	-0.070631	0.182608	6.6e-10	2.23e-10	1.41825	0.0984331	1	0.245848
44	2023	26	0.085433	-4.15902	D44	Production and Supply of Electric Power and Heat Power	0.615085	0.855893	0.3778		0.154528	1.16837	0.093396	23.3369	0.0127462	0.0386131	0.471783	0.0568501	44.1173	0.127462	0.386131	0.00368693	0.0005267	0.123249	0.122873	0.088275	0.0474449	0.0156616	0.0340857	0.0112517	0	0	0	18.9395	6.26844	0.138762	5.36e-10	1.77e-10	1.42528	0.088275	1	0.332773
45	2008	9	0.134056	-3.49404	B06	Mining and Washing of Coal	0.436599	0.69956	0.5764		0.742312	1.42947	0.285016	23.1312	0.00921623	0.00209205	0.0793363	0.206282	60.6643	0.0921623	0.0226757	0	0.00232342	0.0898389	0.000378	0.0165811	8.57e-06	3.48e-05	0.000376	0.0015281	0	0	0	22.5423	1.09972	0.202891	4.6e-11	1.87e-10	1.25106	0.0165811	0	0.325104
45	2009	10	0.191156	-3.47515	B06	Mining and Washing of Coal	0.515233	0.449957	0.3928		0.148762	2.22243	0.157564	23.773	0.025851	0.00534759	0.114412	0.203217	165.509	0.25851	0.0534759	0	0	0.25851	0.0249218	0.0447589	0.0013327	0.0064425	0.0023935	0.0115706	0	0	0	23.5971	1.04467	0.11178	5.98e-11	2.89e-10	1.24564	0.0447589	0	0.273914
45	2010	11	0.17797	-3.49251	B06	Mining and Washing of Coal	0.505701	0.522447	0.3928		0.195031	1.91407	0.199442	23.9512	0.029606	0.00909091	0.0685849	0.203954	249.875	0.29606	0.0909091	0	0.00037956	0.295681	0.0223468	0.0275772	0.0020315	0.006616	0.002507	0.0081645	0	0	0	23.0675	0.715971	0.0914338	8.31e-11	2.71e-10	1.25062	0.0275772	0	0.157349
45	2011	12	0.17224	-3.4699	B06	Mining and Washing of Coal	0.572459	0.710774	0.3645		0.508337	1.40692	0.187298	24.3623	0.02763	0.0197133	0.0758461	0.0771679	282.932	0.276299	0.197133	0	0	0.276299	0.0178857	0.0282185	0.0035259	0.0049418	0.0055628	0.0077968	0	0	0	23.2792	0.267483	0.0611754	1.21e-10	1.69e-10	1.24412	0.0282185	1	0.252442
45	2012	13	0.218714	-3.50084	B06	Mining and Washing of Coal	0.545574	0.810517	0.3645		0.053986	1.23378	0.127004	24.4148	0.0289171	0.00271592	0.024872	0.153737	98.2686	0.289171	0.0271592	0	0	0.289171	0.0158643	0.0454153	0.0004309	0.0045875	0.0012334	0.0131328	0	0	0	23.4549	0.677097	0.0584801	1.59e-11	1.69e-10	1.253	0.0454153	0	0.264207
45	2013	14	0.128038	-3.53654	B06	Mining and Washing of Coal	0.560152	1.02162	0.3645		0.024793	0.978838	0.062085	24.4393	0.0250205	0.013	0.0292674	0.130902	-37.5259	0.250205	0.13	0	0	0.250205	0.0703879	0.0477532	0.0091504	0.0176114	0.0062079	0.0119481	0	0	0	23.5206	0.567904	0.0572251	7.44e-11	1.43e-10	1.26315	0.0477532	0	0.0833602
45	2014	15	0.254906	-3.57388	B06	Mining and Washing of Coal	0.502378	0.964224	0.4593		0.015124	1.0371	-0.007882	24.4543	0.0269045	0.0088141	0.227592	0.083794	-193.122	0.269045	0.088141	0	0	0.269045	0.0769693	0.0450514	0.0067842	0.0207082	0.0039709	0.0121208	0	0	0	23.0312	-0.643992	0.0551996	4.87e-11	1.49e-10	1.27365	0.0450514	0	0.194488
45	2015	16	0.143199	-3.61823	B06	Mining and Washing of Coal	0.509582	1.04491	0.4412		-0.024337	0.957017	0.015198	24.4297	0.0210299	0.0137076	0.841538	0.11543	-175.354	0.210299	0.137076	0	0.00044088	0.209858	0.0555088	0.0489626	0.0076089	0.0116734	0.0067116	0.0102968	0	0	0	22.9264	-1.08985	0.0563191	7.72e-11	1.18e-10	1.28599	0.0489626	0	0.260704
45	2016	17	0.257886	-3.64631	B06	Mining and Washing of Coal	0.538275	0.934247	0.4412		0.068993	1.07038	0.007953	24.4964	0.029093	0.0104849	0.828727	0.127544	-121.98	0.29093	0.104849	0	0.0013325	0.289598	0.0898881	0.0554967	0.0094247	0.0261511	0.0058188	0.0161457	0	0	0	23.2079	-1.01887	0.0533309	5.59e-11	1.55e-10	1.29372	0.0554967	0	0.0438413
45	2017	18	0.262918	-3.677	B06	Mining and Washing of Coal	0.545199	1.0046	0.4412		0.051981	0.995418	0.052333	24.5471	0.0245695	0.0126761	0.749635	0.0895859	21.2491	0.245695	0.126761	0	0.00135245	0.244342	0.094594	0.0397103	0.0119908	0.0232413	0.0050337	0.0097566	0	0	0	23.3109	-1.01198	0.0509209	6.45e-11	1.25e-10	1.3021	0.0397103	0	0.0191964
45	2018	19	0.272252	-3.71705	B06	Mining and Washing of Coal	0.528507	1.17427	0.4448		-0.000275	0.851594	0.048621	24.5468	0.0243322	0.0165563	0.285735	0.0366154	89.214	0.243322	0.165563	0.00084929	0.00169859	0.240775	0.0965951	0.040519	0.0159926	0.0235038	0.0067085	0.0098592	0	0	0	23.3198	-0.858095	0.0509542	8.44e-11	1.24e-10	1.31293	0.040519	0	0.33181
45	2019	20	0.215244	-3.75831	B06	Mining and Washing of Coal	0.49565	1.22077	0.4448		-0.006725	0.819155	0.052478	24.5401	0.0222429	0.010167	0.163423	0.0525623	81.044	0.222429	0.10167	0	0.00080883	0.22162	0.090514	0.0478514	0.0092026	0.0201329	0.0048651	0.0106435	1.38629	0.140945	0.308352	23.3705	-0.626812	0.0514107	5.23e-11	1.14e-10	1.32397	0.0478514	0	0.0708914
45	2020	21	0.182942	-3.77984	B06	Mining and Washing of Coal	0.53983	1.15905	0.4448		0.065995	0.862776	0.050034	24.6375	0.02182	0.0143247	0.770699	0.0780956	2.608	0.2182	0.143247	0.00038757	0.00038757	0.217425	0.114936	0.0561833	0.0164642	0.025079	0.0080481	0.0122592	1.09861	0.157373	0.239717	23.8825	-0.0893288	0.0476602	6.83e-11	1.04e-10	1.32968	0.0561833	0	0.723222
45	2021	22	0.279625	-3.82051	B06	Mining and Washing of Coal	0.509669	1.09006	0.3281		-0.00345	0.917379	0.143435	24.634	0.0251649	0.0180131	0.321641	0.28588	99.6583	0.251649	0.180131	0.00038129	0.00038129	0.250886	0.124772	0.0564138	0.0224754	0.0313989	0.0101619	0.0141965	1.38629	0.249715	0.34886	23.5924	-0.346592	0.0472443	8.51e-11	1.19e-10	1.34038	0.0564138	0	0.267714
45	2022	23	0.214085	-3.85456	B06	Mining and Washing of Coal	0.51576	1.04088	0.3281		0.031028	0.960723	0.209392	24.6646	0.0241082	0.0116764	0.515908	0.121614	142.963	0.241082	0.116764	0.00075574	0.00075574	0.239571	0.116641	0.054833	0.0136195	0.02812	0.0064025	0.0132192	1.79176	0.209213	0.431961	23.9158	0.0730476	0.0464508	5.42e-11	1.12e-10	1.34926	0.054833	0	0.0461744
45	2023	24	0.227588	-3.89138	B06	Mining and Washing of Coal	0.510025	1.00649	0.3281		0.016202	0.993557	0.219476	24.6808	0.0241738	0.0253418	0.470943	0.059128	36.8699	0.241738	0.253418	0.00177487	0.0014199	0.238543	0.136129	0.0551312	0.0344976	0.0329076	0.0139712	0.0133273	1.60944	0.40786	0.389062	22.0182	7.01114	0.0420774	1.07e-10	1.02e-10	1.35876	0.0551312	1	0.265741
46	2008	9	0.163197	-3.5146	D44	Production and Supply of Electric Power and Heat Power	0.641087	1.08453	0.3349	8	0.173666	0.922055	0.05714	22.6649	0.00318719	0.0229709	0.073592	0.191918	-0.353141	0.0318719	0.229709	0	0	0.031872	0.0944456	0.103216	0.021695	0.0030102	0.0237097	0.0032897	0	0	0	21.7448	0.655315	0.311962	7.17e-10	9.94e-11	1.25693	0.103216	1	0.839029
46	2009	10	0.142551	-3.54735	D44	Production and Supply of Electric Power and Heat Power	0.679126	0.775904	0.3349	8	0.250071	1.28882	0.111654	22.882	0.0116372	0.0444444	0.0637604	0.177551	2.92865	0.116372	0.444444	0	0	0.116372	0.0803052	0.124243	0.0356912	0.0093453	0.0552189	0.0144584	0	0	0	21.9032	0.417786	0.252916	1.12e-09	2.94e-10	1.2662	0.124243	1	0.0183047
46	2010	11	0.134512	-3.58196	D44	Production and Supply of Electric Power and Heat Power	0.659518	0.712129	0.3349	8	0.03566	1.40424	0.131549	22.9952	0.0133213	0.0187553	0.0439712	0.12119	16.0204	0.133213	0.187553	0	0	0.133213	0.0464736	0.110431	0.0087163	0.0061909	0.0207117	0.0147108	0	0	0	22.544	1.39448	0.232461	4.36e-10	3.1e-10	1.27591	0.110431	1	0.0739655
46	2011	12	0.133339	-3.62335	D44	Production and Supply of Electric Power and Heat Power	0.666357	0.580163	0.2849	9	-0.075134	1.72365	0.262037	22.9682	0.016543	0.014977	0.0509941	0.117097	8.31593	0.16543	0.14977	0	0	0.16543	0.074154	0.105031	0.011106	0.0122673	0.0157305	0.0173754	0	0	0	22.257	1.2832	0.235773	3.53e-10	3.9e-10	1.2874	0.105031	0	0.0332038
46	2012	13	0.218714	-3.65099	D44	Mining and Washing of Coal	0.735982	0.783192	0.2849	9	0.229878	1.27683	0.024661	23.1773	0.0192526	0.0259823	0.0186292	0.096997	6.33316	0.192525	0.259823	0	0	0.192525	0.0231956	0.0451221	0.0060267	0.0044658	0.0117237	0.0086872	0	0	0	23.0248	1.07391	0.197892	5.14e-10	3.81e-10	1.295	0.0451221	1	0.333965
46	2013	14	0.128038	-3.6891	D44	Mining and Washing of Coal	0.739482	0.81593	0.2849	9	0.000522	1.22559	0.020621	23.2045	0.0250077	0.0265957	0.0318438	0.101382	-11.5013	0.250077	0.265957	0.00102491	0.00051245	0.24854	0.022888	0.0496531	0.0060872	0.0057238	0.0132056	0.0124171	0	0	0	22.3966	0.317223	0.187323	4.98e-10	4.68e-10	1.30538	0.0496531	1	0.741996
46	2014	15	0.254906	-3.71583	D44	Mining and Washing of Coal	0.762457	0.662407	0.2849	8	0.186079	1.50965	0.059404	23.3752	0.0147612	0.0247619	0.242812	0.157488	1.61997	0.147612	0.247619	0	0	0.147612	0.0099476	0.0476292	0.0024632	0.0014684	0.0117939	0.0070306	0	0	0	22.7132	-0.621746	0.160167	3.97e-10	2.36e-10	1.3126	0.0476292	1	0.531073
46	2015	16	0.111669	-3.65448	D44	Production and Supply of Electric Power and Heat Power	0.762214	0.790259	0.3648	9	0.263656	1.26541	0.024471	24.2119	0.0359597	0.0267201	0.847697	0.143616	8.56479	0.359597	0.267201	0.00040178	0	0.359195	0.0045373	0.103173	0.0012124	0.0016316	0.0275678	0.0371005	0	0	0	23.8238	-0.346945	0.0727622	1.94e-10	2.62e-10	1.29595	0.103173	1	0.472032
46	2016	17	0.095578	-3.65554	D44	Production and Supply of Electric Power and Heat Power	0.696678	0.857181	0.2847	9	0.2562	1.16661	0.004817	24.445	0.027938	0.040466	0.769693	0.170777	27.9188	0.27938	0.40466	0.00075919	0	0.278621	0.0081333	0.100928	0.0032912	0.0022723	0.0408413	0.0281972	0	0	0	24.2713	0.0592155	0.0587184	2.38e-10	1.64e-10	1.29624	0.100928	1	0.339943
47	2008	9	0.163197	-3.5419	D44	Production and Supply of Electric Power and Heat Power	0.709216	0.980263	0.3432		-0.061941	1.02013	-0.399962	21.7742	0.00198684	0.0108865	0.0600147	0.263637	-0.601974	0.0198684	0.108865	0	0	0.0198684	0.0019698	0.104961	0.0002144	3.91e-05	0.0114265	0.0020854	0	0	0	20.1153	-0.0922527	0.70325	7.66e-10	1.4e-10	1.26466	0.104961	0	0.055497
47	2009	10	0.142551	-3.54243	D44	Production and Supply of Electric Power and Heat Power	0.924078	0.547319	0.3246		-0.212855	1.82709	0	21.2489	0.00331849	0.0111266	0.063167	0.127619	0.754009	0.0331849	0.111266	0	0.00242817	0.0307568	0.0322357	0.125167	0.0035867	0.0010697	0.0139268	0.0041537	0	0	0	20.6164	-0.15023	1.21882	1.36e-09	4.04e-10	1.26481	0.125167	0	0.0330361
47	2014	15	0.11257	-3.7648	D44	Production and Supply of Electric Power and Heat Power	0.62072	0.476045	0.3805		-0.177392	2.10064	0.237896	21.5071	0.0144643	0.0253036	0.223327	0.206668	-1.92257	0.144643	0.253036	0.00072685	0	0.143916	0.263918	0.105509	0.066781	0.038174	0.0266977	0.0152612	0	0	0	20.4175	0.72019	0.932356	2.36e-09	1.35e-09	1.32569	0.105509	1	0.756136
47	2015	16	0.111669	-3.83796	D44	Production and Supply of Electric Power and Heat Power	0.562373	0.502903	0.3805		-0.008553	1.98846	0.192685	22.3912	0.0104849	0.0211268	0.845955	0.167895	17.03	0.104849	0.211268	0	0	0.104849	0.0004173	0.103239	8.82e-05	4.38e-05	0.0218111	0.0108245	0	0	0	22.0898	1.13658	0.416681	8.8e-10	4.37e-10	1.34494	0.103239	1	0.756418
47	2016	17	0.095578	-3.87796	D44	Production and Supply of Electric Power and Heat Power	0.512214	0.68269	0.3337		4.7e-05	1.4648	0.109972	22.3913	0.0163871	0.0212143	0.764071	0.174708	16.5306	0.163871	0.212143	0	0	0.16387	0.000397	0.10105	8.42e-05	6.51e-05	0.0214372	0.0165592	0	0	0	21.7169	0.954271	0.409629	8.69e-10	6.71e-10	1.35531	0.10105	1	0.462374
47	2017	18	0.10291	-3.91272	D44	Production and Supply of Electric Power and Heat Power	0.631424	0.819316	0.3337		0.379458	1.22053	0.025026	22.7342	0.0112204	0.0266129	0.74187	0.118234	17.4639	0.112204	0.266129	0	0	0.112204	0.0215511	0.0982853	0.0057354	0.0024181	0.0261566	0.011028	0	0	0	21.5151	-0.193451	0.288001	7.66e-10	3.23e-10	1.36423	0.0982853	1	0.757401
47	2018	19	0.098789	-3.93576	D44	Production and Supply of Electric Power and Heat Power	0.666509	1.00521	0.3337		0.282744	0.994819	0.036099	23.1039	0.0102758	0.0284738	0.26306	0.0639365	3.98416	0.102758	0.284738	0	0.00054083	0.102217	0.0242235	0.0855096	0.0068974	0.0024892	0.0243478	0.0087868	0	0	0	22.5578	0.295467	0.208649	5.94e-10	2.14e-10	1.3701	0.0855096	1	0.832729
48	2008	8	0.163197	-3.64294	D44	Production and Supply of Electric Power and Heat Power	0.855963	1.01463	0.3739	9	0.099891	0.985581	-0.521946	23.2877	0.00499798	0.0210804	0.0808587	0.168319	19.9255	0.0499798	0.210804	0.00161225	0.00483676	0.0435308	0.024592	0.104534	0.0051841	0.0012291	0.0220362	0.0052246	0	0	0	21.4669	-1.32388	0.16521	3.48e-10	8.26e-11	1.29279	0.104534	1	0.471635
48	2009	9	0.142551	-3.67195	D44	Production and Supply of Electric Power and Heat Power	0.860496	0.962877	0.3739	9	0.140998	1.03855	0.015797	23.4196	0.00600141	0.00818331	0.0714844	0.143901	27.5165	0.0600141	0.0818331	0.00117675	0.00117675	0.0576606	0.0292486	0.125224	0.0023935	0.0017553	0.0102475	0.0075152	0	0	0	22.6014	-0.341602	0.152447	1.25e-10	9.15e-11	1.30072	0.125224	0	0.0841777
48	2010	10	0.134512	-3.71008	D44	Production and Supply of Electric Power and Heat Power	0.879174	0.918341	0.3739	9	0.020285	1.08892	-0.161448	23.4405	0.00759297	0.0229299	0.0461122	0.112765	26.7975	0.0759297	0.229299	0.00110846	0.00110846	0.0737128	0.0309524	0.110708	0.0070974	0.0023502	0.0253853	0.008406	0	0	0	22.9162	0.269705	0.151377	3.47e-10	1.15e-10	1.31105	0.110708	1	0.506188
48	2011	11	0.133339	-3.75412	D44	Production and Supply of Electric Power and Heat Power	0.879518	0.991074	0.3739	9	-0.044517	1.00901	0.033904	23.395	0.0078838	0.0218978	0.0533812	0.101591	34.3619	0.078838	0.218978	0.00047781	0.00095561	0.0774046	0.0565288	0.105346	0.0123786	0.0044566	0.0230685	0.0083053	0.693147	0.151784	0.0546463	22.7769	0.349394	0.157467	3.45e-10	1.24e-10	1.32285	0.105346	1	0.805101
48	2012	12	0.137286	-3.80671	D44	Production and Supply of Electric Power and Heat Power	0.849596	0.957298	0.3739	9	-0.145429	1.04461	0.06921	23.2378	0.0111955	0.0183406	0.0190993	0.104535	13.2741	0.111955	0.183406	0	0	0.111955	0.0828942	0.10351	0.0152033	0.0092804	0.0189843	0.0115884	0	0	0	23.5172	1.61392	0.190253	3.49e-10	2.13e-10	1.33676	0.10351	0	0.0710336
48	2013	13	0.136722	-3.85373	D44	Production and Supply of Electric Power and Heat Power	0.801721	0.884297	0.3739	9	-0.096922	1.13084	0.162	23.1359	0.0102986	0.0243572	0.0332005	0.166514	2.99214	0.102986	0.243572	0	0	0.102986	0.0901856	0.103295	0.0219667	0.0092878	0.0251599	0.0106379	0	0	0	22.8092	1.16136	0.204329	4.98e-10	2.1e-10	1.34904	0.103295	1	0.794782
48	2014	14	0.11257	-3.89813	D44	Production and Supply of Electric Power and Heat Power	0.756603	0.698497	0.3739	9	-0.070359	1.43165	0.285016	23.0644	0.00862982	0.0122363	0.258539	0.107518	-13.1178	0.0862982	0.122363	0.00105887	0	0.0852393	0.0947423	0.108329	0.0115929	0.0081761	0.0132554	0.0093486	0	0	0	23.9352	1.63006	0.23031	2.82e-10	1.99e-10	1.3605	0.108329	0	0.0426645
48	2015	15	0.111669	-3.94259	D44	Production and Supply of Electric Power and Heat Power	0.640998	0.660644	0.3739	9	-0.077994	1.51367	0.276899	22.9832	0.00702816	0.017094	0.843744	0.178278	-10.5662	0.0702816	0.17094	0	0	0.0702816	0.0906106	0.101784	0.015489	0.0063683	0.017399	0.0071536	0	0	0	21.7817	-0.278784	0.227319	3.89e-10	1.6e-10	1.37184	0.101784	0	0.0187139
48	2016	16	0.095578	-3.98469	D44	Production and Supply of Electric Power and Heat Power	0.602911	0.750919	0.3739	9	-0.041421	1.3317	0.108842	22.9409	0.00731991	0.0131387	0.861453	0.104903	-21.9753	0.0731991	0.131387	0.00050482	0	0.0726942	0.0939986	0.0995647	0.0123502	0.0068806	0.0130815	0.007288	0	0	0	23.521	1.66299	0.256077	3.36e-10	1.87e-10	1.38246	0.0995647	0	0.0889095
48	2017	17	0.10291	-4.02379	D44	Production and Supply of Electric Power and Heat Power	0.63537	0.915269	0.3739	9	0.01869	1.09258	-0.035682	22.9594	0.00866867	0.0199572	0.74515	0.0975063	-11.3179	0.0866867	0.199572	0.00197015	0	0.0847165	0.0897348	0.0972971	0.0179086	0.0077788	0.0194178	0.0084344	0	0	0	21.8084	-0.212832	0.233075	4.65e-10	2.02e-10	1.39222	0.0972971	1	0.0871208
48	2018	18	0.098789	-4.06376	D44	Production and Supply of Electric Power and Heat Power	0.619246	0.966427	0.3739	9	0.000617	1.03474	0.06049	22.96	0.0114566	0.0278522	0.241107	0.102152	4.41271	0.114566	0.278522	0.00212947	0.00042589	0.11201	0.0904506	0.0845211	0.0251925	0.0103625	0.023541	0.0096832	0	0	0	22.0337	0.155659	0.235338	6.55e-10	2.7e-10	1.40211	0.0845211	1	0.748092
48	2019	19	0.097024	-4.10172	D44	Production and Supply of Electric Power and Heat Power	0.546505	0.929873	0.3739	8	0.040704	1.07542	0.133809	22.9999	0.0113839	0.0184014	0.144431	0.126425	19.884	0.113839	0.184014	0.00121536	0	0.112624	0.121725	0.0920399	0.0223991	0.013857	0.0169366	0.0104777	0	0	0	23.7578	2.16546	0.243828	4.49e-10	2.78e-10	1.41141	0.0920399	0	0.157216
48	2020	20	0.099194	-4.14202	D44	Production and Supply of Electric Power and Heat Power	0.546645	0.993529	0.3739	9	-0.00569	1.00651	0.080941	22.9942	0.0160558	0.0245902	0.78649	0.062505	2.5812	0.160558	0.245902	0.00318725	0.00079681	0.156574	0.095069	0.0948835	0.0233776	0.0152641	0.023332	0.0152343	1.09861	0.270151	0.176391	23.792	2.54055	0.245576	6.04e-10	3.94e-10	1.42118	0.0948835	1	0.480101
48	2021	21	0.093179	-4.10265	D44	Production and Supply of Electric Power and Heat Power	0.591494	0.854499	0.7279	9	0.132631	1.17028	-0.003451	23.8741	0.0230258	0.0258726	0.298915	0.440188	56.0143	0.230258	0.258726	0.00168811	0.00033762	0.228232	0.0478141	0.103654	0.0123707	0.0110095	0.0268179	0.023867	1.38629	0.35867	0.319205	22.7369	0.0572376	0.0973559	2.52e-10	2.24e-10	1.41163	0.103654	1	0.477389
48	2022	22	0.088053	-4.10376	D44	Production and Supply of Electric Power and Heat Power	0.680453	0.957506	0.675	9	0.320269	1.04438	0.012102	24.1519	0.0223823	0.0220732	0.511566	0.12053	72.9581	0.223823	0.220732	0.00166783	0.00066713	0.221488	0.0142225	0.100044	0.0031394	0.0031833	0.022083	0.0223922	0.693147	0.153	0.155142	23.0114	-0.241207	0.0746299	1.65e-10	1.67e-10	1.4119	0.100044	1	0.354597
48	2023	23	0.085433	-4.11192	D44	Production and Supply of Electric Power and Heat Power	0.726235	0.976701	0.675	9	0.219485	1.02385	0.035845	24.3503	0.0211029	0.0305836	0.471099	0.0692701	87.3498	0.211029	0.305836	0.00096802	0.00064535	0.209416	0.0131392	0.0896467	0.0040185	0.0027728	0.0274172	0.018918	0.693147	0.211989	0.146274	19.8261	5.36962	0.0527264	1.61e-10	1.11e-10	1.41389	0.0896467	1	0.74386
49	2008	8	0.134056	-3.55761	B07	Mining and Washing of Coal	0.388309	0.715508	0.4945		0.242967	1.39761	0.240855	22.2951	0.00246477	0.0146444	0.0713674	0.22062	22.7025	0.0246477	0.146444	0	0	0.0246477	0.0004682	0.0165757	6.86e-05	1.15e-05	0.0024274	0.0004086	0	0	0	19.3986	-0.753672	0.402857	5.9e-10	9.93e-11	1.26909	0.0165757	0	0.246651
49	2009	9	0.191156	-3.59795	B07	Mining and Washing of Coal	0.321217	0.412645	0.4945		0.100682	2.42339	0.119082	22.3753	0.00293	0.0110375	0.0646533	0.20058	5.91735	0.0293	0.110375	0	0	0.0293	0.0008779	0.0458518	9.69e-05	2.57e-05	0.0050609	0.0013435	0	0	0	20.392	0.470734	0.390824	4.31e-10	1.15e-10	1.28037	0.0458518	0	0.0183694
49	2010	10	0.17797	-3.63557	B07	Mining and Washing of Coal	0.439849	0.409896	0.4945		0.278668	2.43965	0.084636	22.6211	0.00362233	0.00437158	0.0414883	0.126795	0.973548	0.0362233	0.0437158	0	0	0.0362233	0.0006046	0.0285225	2.64e-05	2.19e-05	0.0012469	0.0010332	0	0	0	19.3877	-0.945246	0.290596	1.27e-10	1.05e-10	1.29076	0.0285225	0	0.266306
49	2011	11	0.17224	-3.67211	B07	Mining and Washing of Coal	0.471722	0.698072	0.4945		0.142083	1.43252	0.075679	22.754	0.00308748	0.00500501	0.0494069	0.107751	-9.5608	0.0308748	0.0500501	0	0	0.0308748	0.0005087	0.0289136	2.55e-05	1.57e-05	0.0014471	0.0008927	0	0	0	19.9377	-0.557909	0.261663	1.31e-10	8.08e-11	1.30077	0.0289136	0	0.06465
49	2012	12	0.216242	-3.70327	B07	Processing of Petroleum, Coking, and Processing of Nuclear Fuel	0.631306	0.768133	0.4945		0.240791	1.30186	-0.089382	22.9697	0.00482002	0.00906555	0.0182937	0.149728	0.639342	0.0482002	0.0906555	0	0	0.0482002	0.0004133	0.0264488	3.75e-05	1.99e-05	0.0023977	0.0012748	0	0	0	20.9689	0.173954	0.221791	2.01e-10	1.07e-10	1.30922	0.0264488	0	0.0337303
49	2013	13	0.521293	-3.73055	B07	Processing of Petroleum, Coking, and Processing of Nuclear Fuel	0.697114	0.947338	0.4945		0.238455	1.05559	0.001154	23.1836	0.00478155	0.00622776	0.03146	0.169252	-14.3779	0.0478155	0.0622776	0	0	0.0478155	0.0056258	0.0280471	0.0003504	0.000269	0.0017467	0.0013411	0	0	0	22.3211	0.892246	0.190635	1.19e-10	9.12e-11	1.31656	0.0280471	0	0.0640098
49	2014	14	0.201653	-3.74832	B07	Processing of Petroleum, Coking, and Processing of Nuclear Fuel	0.813914	0.896154	0.4945		0.317911	1.11588	-0.391932	23.4597	0.00557634	0.0124052	0.268818	0.0761398	-20.5562	0.0557634	0.124052	0	0	0.0557634	0.0153068	0.0276779	0.0018988	0.0008536	0.0034335	0.0015434	0	0	0	21.6337	-1.58123	0.140195	1.74e-10	7.82e-11	1.32131	0.0276779	0	0.0617926
49	2015	15	0.143199	-3.80586	B07	Mining and Washing of Coal	0.924078	0.769825	0.4945		-0.189664	1.299	-0.988206	23.2493	0.00471898	0.0148392	0.841193	0.204023	-16.5748	0.0471898	0.148392	0	0	0.0471898	0.0249971	0.0501361	0.0037094	0.0011796	0.0074398	0.0023659	0	0	0	22.1223	-2.13453	0.176916	2.63e-10	8.35e-11	1.33654	0.0501361	0	0.758415
49	2018	18	0.505275	-3.95056	B07	Extraction of Petroleum and Natural Gas	0.507515	0.702261	0.4005		0.085161	1.42397	0.169854	22.8001	0.00468979	0.0140281	0.223144	0.13371	6.78503	0.0468979	0.140281	0	0.00043026	0.0464676	0	0.0896984	0	0	0.0125829	0.0042067	0	0	0	21.4891	-0.311459	0.269326	3.78e-10	1.26e-10	1.37386	0.0896984	0	0.0410718
49	2019	19	0.503399	-3.98664	B07	Extraction of Petroleum and Natural Gas	0.497832	0.750759	0.4005		0.103271	1.33199	0.121486	22.8983	0.00467639	0.0160521	0.151671	0.0825834	6.35986	0.0467639	0.160521	0.00037411	0	0.0463898	0	0.0743537	0	0	0.0119353	0.0034771	0	0	0	21.2005	-0.654297	0.240838	3.87e-10	1.13e-10	1.38295	0.0743537	0	0.0195438
49	2020	20	0.500988	-4.01777	B07	Extraction of Petroleum and Natural Gas	0.57422	0.754932	0.4005		0.187833	1.32462	0.022093	23.0705	0.00552758	0.0206186	0.779747	0.0689354	-4.62731	0.0552758	0.206186	0.0008189	0	0.0544569	0	0.0731965	0	0	0.0150921	0.004046	0	0	0	22.4446	0.384106	0.214651	4.43e-10	1.19e-10	1.39073	0.0731965	1	0.764026
49	2021	21	0.500298	-4.05163	B07	Extraction of Petroleum and Natural Gas	0.592543	0.725976	0.4005		0.102209	1.37746	0.061342	23.1678	0.0063399	0.0174107	0.317339	0.240526	-3.55707	0.063399	0.174107	0.00039624	0.00079249	0.0622103	0	0.0727505	0	0	0.0126664	0.0046123	0	0	0	21.9337	-0.426334	0.190313	3.31e-10	1.21e-10	1.39912	0.0727505	0	0.0335105
49	2022	22	0.500083	-4.0922	B07	Extraction of Petroleum and Natural Gas	0.544008	0.781417	0.4005		-0.008443	1.27973	0.105382	23.1593	0.00669853	0.0218325	0.497489	0.165125	6.14832	0.0669853	0.218325	0.00040845	0.00040845	0.0661684	0	0.0800499	0	0	0.0174769	0.0053622	0	0	0	22.0399	0.0504684	0.192864	4.21e-10	1.29e-10	1.40908	0.0800499	1	0.836674
49	2023	23	0.754816	-4.12985	B07	Extraction of Petroleum and Natural Gas	0.519457	0.908288	0.4005		0.03506	1.10097	0.093585	23.1938	0.00723729	0.0171687	0.468611	0.0638624	9.40466	0.0723729	0.171687	0.00040432	0.00080864	0.07116	0	0.0686985	0	0	0.0117946	0.0049719	0	0	0	19.7024	7.01114	0.166556	2.86e-10	1.21e-10	1.41824	0.0686985	0	0.254899
50	2008	8	0.134056	-3.4561	B06	Mining and Washing of Coal	0.403822	0.677231	0.5439		0.434959	1.4766	0.285016	23.5847	0.00395091	0.0033557	0.0814366	0.206692	76.3783	0.0395091	0.033557	0	0	0.0395091	0.0492846	0.0137042	0.0016538	0.0019472	0.0004599	0.0005414	0	0	0	22.6364	0.738749	0.129453	4.34e-11	5.11e-11	1.24014	0.0137042	0	0.269117
50	2009	9	0.191156	-3.46312	B06	Mining and Washing of Coal	0.513693	0.368452	0.544		0.405549	2.71406	0.202892	23.8704	0.0036062	0.0177384	0.0798312	0.175557	54.4566	0.036062	0.177384	0	0	0.036062	0.0834271	0.0420996	0.0147986	0.0030085	0.0074678	0.0015182	0	0	0	23.2304	0.566965	0.0998295	1.77e-10	3.6e-11	1.24217	0.0420996	0	0.155963
50	2010	10	0.17797	-3.47316	B06	Mining and Washing of Coal	0.513272	0.469544	0.544		0.244205	2.12973	0.198239	24.0889	0.00437513	0.02	0.0507682	0.161681	91.3953	0.0437513	0.2	0	0	0.0437513	0.0532817	0.0262322	0.0106563	0.0023311	0.0052464	0.0011477	0	0	0	23.251	0.692755	0.0803066	1.61e-10	3.51e-11	1.24506	0.0262322	1	0.760982
50	2011	11	0.17224	-3.46727	B06	Mining and Washing of Coal	0.57215	0.737285	0.544		0.334696	1.35633	0.181759	24.3776	0.00531305	0.0215208	0.0658089	0.0635486	171.175	0.0531305	0.215208	0	0	0.0531305	0.0192327	0.0281646	0.004139	0.0010218	0.0060613	0.0014964	0	0	0	23.3715	0.339966	0.0604803	1.3e-10	3.21e-11	1.24337	0.0281646	1	0.332896
50	2012	12	0.218714	-3.47966	B06	Mining and Washing of Coal	0.609906	0.632409	0.544		0.167759	1.58126	0.11334	24.5327	0.00504965	0.015412	0.0310562	0.131683	188.917	0.0504965	0.15412	0	0.00056107	0.0499355	0.0256558	0.0450237	0.0039541	0.0012955	0.006939	0.0022735	0	0	0	23.7915	0.600237	0.0527225	8.13e-11	2.66e-11	1.24694	0.0450237	0	0.044206
50	2013	13	0.128038	-3.51545	B06	Mining and Washing of Coal	0.592377	0.928463	0.544		0.022965	1.07705	0.067693	24.5554	0.0049345	0.0124792	0.0455653	0.0896655	125.578	0.049345	0.124792	0	0	0.049345	0.035032	0.0491674	0.0043717	0.0017287	0.0061357	0.0024262	0	0	0	23.528	0.292332	0.0509682	6.36e-11	2.52e-11	1.25717	0.0491674	0	0.333919
50	2014	14	0.254906	-3.54732	B06	Mining and Washing of Coal	0.611846	0.870108	0.544		0.044079	1.14928	0.018708	24.5986	0.0054683	0.0216579	0.251893	0.0977272	-59.815	0.054683	0.21658	0	0	0.054683	0.0363382	0.0466142	0.0078701	0.0019871	0.0100957	0.002549	0	0	0	23.3576	-0.956972	0.0484628	1.05e-10	2.65e-11	1.26619	0.0466142	1	0.755339
50	2015	15	0.143199	-3.57174	B06	Mining and Washing of Coal	0.636522	0.996671	0.544		0.0837	1.00334	0.011094	24.6789	0.00524719	0.0184382	0.843585	0.118672	-125.705	0.0524719	0.184382	0	0.00063219	0.0518397	0.0326627	0.0498413	0.0060224	0.0017139	0.0091898	0.0026153	0	0	0	23.4251	-1.44125	0.0448489	8.27e-11	2.35e-11	1.27305	0.0498413	0	0.809281
50	2016	16	0.257886	-3.60556	B06	Mining and Washing of Coal	0.640298	0.881006	0.544		0.031612	1.13507	0.023267	24.7101	0.00670297	0.0155602	0.849319	0.113009	-98.8919	0.0670297	0.155602	0	0.00059848	0.0664313	0.0381605	0.0576521	0.0059378	0.0025579	0.0089708	0.0038644	0	0	0	23.2514	-1.6754	0.0431522	6.71e-11	2.89e-11	1.28248	0.0576521	0	0.0328857
50	2017	17	0.262918	-3.63111	B06	Mining and Washing of Coal	0.633695	0.843185	0.544		0.073757	1.18598	0.086711	24.7812	0.00537824	0.0220083	0.748953	0.098268	42.6435	0.0537824	0.220082	0.00050264	0.00150792	0.0517718	0.0403906	0.0422914	0.0088893	0.0021723	0.0093076	0.0022745	0	0	0	23.9849	-1.00629	0.0414559	9.12e-11	2.23e-11	1.28954	0.0422914	1	0.760699
50	2018	18	0.272252	-3.64635	B06	Mining and Washing of Coal	0.640113	1.10371	0.544		0.124446	0.906038	0.09179	24.8985	0.007063	0.0146915	0.27678	0.0588336	136.127	0.07063	0.146915	0.00129994	0.00086663	0.0684635	0.0419308	0.0427967	0.0061603	0.0029616	0.0062875	0.0030227	0	0	0	23.7786	-1.31933	0.0365509	5.37e-11	2.58e-11	1.29373	0.0427967	0	0.268415
50	2019	19	0.215244	-3.68617	B06	Mining and Washing of Coal	0.644769	1.06221	0.544		0.000875	0.941434	0.087356	24.8994	0.0064551	0.0143737	0.165053	0.0662932	133.438	0.064551	0.143737	0.00193267	0	0.0626184	0.0520291	0.0493908	0.0074785	0.0033585	0.0070993	0.0031882	0	0	0	24.412	-0.67005	0.0374915	5.39e-11	2.42e-11	1.30459	0.0493908	0	0.0889095
50	2020	20	0.182942	-3.70836	B06	Mining and Washing of Coal	0.692119	0.981036	0.544		-0.01217	1.01933	0.101286	24.9804	0.0162373	0.0106525	0.769613	0.0806909	51.0131	0.162373	0.106525	0.00177651	0.0003553	0.160242	0.0511295	0.0590836	0.0054465	0.0083021	0.0062939	0.0095936	0	0	0	23.9733	-1.07363	0.0339514	3.62e-11	5.51e-11	1.31059	0.0590836	0	0.0185373
50	2021	21	0.279625	-3.74871	B06	Mining and Washing of Coal	0.631337	0.899363	0.544		-0.001597	1.1119	0.179007	24.9788	0.0186075	0.0116477	0.339943	0.157955	130.143	0.186075	0.116477	0.0007626	0.0003813	0.184931	0.0568591	0.0596478	0.0066228	0.0105801	0.0069476	0.011099	0	0	0	23.8226	-1.06631	0.033792	3.94e-11	6.29e-11	1.32141	0.0596478	0	0.769693
50	2022	22	0.214085	-3.71643	B06	Mining and Washing of Coal	0.549948	0.953794	0.544		0.023944	1.04844	0.285016	25.2849	0.0191535	0.0229885	0.51824	0.164769	322.287	0.191535	0.229885	0.00242449	0.00415628	0.184954	0.0453792	0.0580721	0.010432	0.0086917	0.0133499	0.0111228	0	0	0	24.1097	-0.682306	0.025183	5.79e-11	4.82e-11	1.31276	0.0580721	1	0.512996
50	2023	23	0.227588	-3.76203	B06	Mining and Washing of Coal	0.484602	0.936776	0.5752		-0.024021	1.06749	0.17477	25.2623	0.0184741	0.0295787	0.468608	0.108669	217.663	0.184741	0.295787	0.0029093	0.00254564	0.179286	0.0432288	0.0591703	0.0127865	0.0079861	0.0175018	0.0109312	0	0	0	20.4342	5.18778	0.0218306	6.46e-11	4.03e-11	1.32496	0.0591703	1	0.795989
51	2008	8	0.163197	-3.53409	D44	Production and Supply of Electric Power and Heat Power	0.430403	1.02945	0.5321	9	0.020274	0.971392	0.034673	21.6402	0.00207879	0	0.0739655	0.192324	2.89526	0.0207879	0.0226757	0.00415757	0.00207879	0.0145515	0.127818	0.102586	0.0028984	0.0026571	0.0023262	0.0021326	0	0	0	20.6031	1.72421	0.823616	1.87e-10	1.71e-10	1.26246	0.102586	0	0.251108
51	2009	9	0.142551	-3.57388	D44	Production and Supply of Electric Power and Heat Power	0.402948	0.57168	0.5321	7	-0.003203	1.74923	0.060243	21.637	0.00440019	0.0248307	0.0635439	0.153153	2.10163	0.0440019	0.248307	0.00308785	0.00077196	0.040142	0.193663	0.122063	0.048088	0.0085216	0.030309	0.005371	0	0	0	20.4474	1.73942	0.820019	2.04e-09	3.61e-10	1.27365	0.122063	1	0.514362
51	2010	10	0.134512	-3.6205	D44	Production and Supply of Electric Power and Heat Power	0.418984	0.508198	0.5321	9	0.117493	1.96774	0.061442	21.7481	0.00517241	0.03	0.0433302	0.106879	2.48888	0.0517241	0.3	0.00149925	0.00074963	0.0494753	0.204332	0.107612	0.0612997	0.0105689	0.0322836	0.0055661	0	0	0	20.2256	1.71066	0.725842	2.18e-09	3.75e-10	1.28661	0.107612	1	0.473871
51	2011	11	0.133339	-3.66078	D44	Production and Supply of Electric Power and Heat Power	0.433826	0.780759	0.5321	12	0.005156	1.2808	0.009251	21.7532	0.00461029	0.0228385	0.0501773	0.0851474	-1.65471	0.0461029	0.228385	0.00144071	0	0.0446621	0.232223	0.102209	0.0530363	0.0107062	0.0233429	0.0047121	0	0	0	19.1501	0.71587	0.683718	1.56e-09	3.15e-10	1.29768	0.102209	1	0.475968
51	2012	12	0.137286	-3.71165	D44	Production and Supply of Electric Power and Heat Power	0.543641	0.660843	0.5321	9	0.28286	1.51322	0.033414	22.0023	0.00504473	0.0239295	0.0186818	0.144851	7.36475	0.0504473	0.239295	0.00403578	0.00067263	0.0457389	0.224901	0.101018	0.0538175	0.0113456	0.0241731	0.0050961	0	0	0	20.3166	1.3017	0.565428	1.35e-09	2.85e-10	1.31148	0.101018	1	0.782535
51	2013	13	0.136722	-3.75568	D44	Production and Supply of Electric Power and Heat Power	0.592986	0.840392	0.5321	9	0.165155	1.18992	0.036335	22.1551	0.00689816	0.0255852	0.0341663	0.0986737	11.6904	0.0689816	0.255852	0.00350754	0	0.0654741	0.195953	0.101472	0.0501349	0.0135171	0.0259617	0.0069997	0	0	0	20.4003	0.897705	0.487281	1.25e-09	3.36e-10	1.32327	0.101472	1	0.753584
51	2014	14	0.11257	-3.79377	D44	Production and Supply of Electric Power and Heat Power	0.597812	0.693448	0.5001	7	-0.07929	1.44207	0.013063	22.0732	0.00439279	0.0193237	0.268532	0.0934182	7.74524	0.0439279	0.193237	0.0033363	0	0.0405916	0.201293	0.106553	0.0388971	0.0088424	0.0205899	0.0046806	0	0	0	19.0239	-1.33001	0.493233	9.53e-10	2.17e-10	1.33336	0.106553	1	0.338603
51	2015	15	0.111669	-3.82993	D44	Production and Supply of Electric Power and Heat Power	0.542179	0.584401	0.5321	9	-0.11315	1.71115	0.00947	21.9531	0.00556336	0.0211187	0.844544	0.173084	-3.26774	0.0556336	0.211187	0.00409932	0.00058562	0.0509487	0.216913	0.0997471	0.0458093	0.0120677	0.0210653	0.0055493	0	0	0	19.7606	-0.542805	0.577698	1.22e-09	3.21e-10	1.34285	0.0997471	1	0.33383
51	2016	16	0.095578	-3.87382	D44	Production and Supply of Electric Power and Heat Power	0.582097	0.511871	0.5321	9	0.129802	1.95362	0.011989	22.0751	0.00624554	0.0198915	0.809281	0.142236	-10.3307	0.0624554	0.198915	0.00267666	0.00044611	0.0593326	0.182756	0.0981558	0.0363529	0.0114141	0.0195247	0.0061304	0	0	0	21.1363	0.506382	0.546926	1.09e-09	3.42e-10	1.35424	0.0981558	1	0.509823
51	2017	17	0.10291	-3.91674	D44	Production and Supply of Electric Power and Heat Power	0.47875	0.807798	0.4731	9	0.152406	1.23793	0.009506	22.217	0.00741833	0.0235516	0.741066	0.115619	-2.58054	0.0741833	0.235516	0.00276459	0.00046077	0.0709579	0.158473	0.0963009	0.0373229	0.0117561	0.0226804	0.0071439	0	0	0	21.3831	0.982042	0.480135	1.13e-09	3.56e-10	1.36526	0.0963009	1	0.473871
51	2018	18	0.098789	-3.9536	D44	Production and Supply of Electric Power and Heat Power	0.498201	0.965293	0.4731	9	-0.139241	1.03595	-0.206798	22.067	0.00680334	0.0181641	0.245704	0.0930365	-3.52266	0.0680334	0.181641	0.00453556	0.00045356	0.0630443	0.0993152	0.0843888	0.0180397	0.0067567	0.0153285	0.0057413	0	0	0	20.3851	0.173477	0.531771	9.66e-10	3.62e-10	1.37463	0.0843888	0	0.505387
51	2019	19	0.097024	-3.99346	D44	Production and Supply of Electric Power and Heat Power	0.460659	0.782063	0.4731	9	-0.005244	1.27867	0.044553	22.0618	0.00657077	0.0194265	0.136308	0.160483	-0.485634	0.0657077	0.194265	0.00319659	0.00035518	0.0621559	0.096726	0.0924187	0.0187904	0.0063556	0.0179537	0.0060726	0.693147	0.134654	0.0455451	18.6334	-1.37542	0.488637	9.49e-10	3.21e-10	1.38466	0.0924187	1	0.794907
51	2020	20	0.099194	-4.03582	D44	Production and Supply of Electric Power and Heat Power	0.533679	0.749177	0.4731	9	0.10597	1.3348	-0.042014	22.1625	0.00716499	0.0185541	0.73585	0.11225	-5.3198	0.0716499	0.185541	0.00348567	0.00077459	0.0673896	0.0756381	0.0951693	0.0140339	0.0054195	0.0176578	0.0068189	0.693147	0.128607	0.0496639	18.5673	-1.53881	0.440251	8.17e-10	3.15e-10	1.39521	0.0951693	0	0.26297
51	2021	21	0.093179	-4.07634	D44	Production and Supply of Electric Power and Heat Power	0.5197	0.522278	0.4731	9	0.029128	1.91469	0.056392	22.1912	0.00793977	0.0253135	0.299831	0.388801	0.251777	0.0793977	0.253135	0.00123416	0.00041139	0.0777522	0.0753171	0.103305	0.0190654	0.00598	0.0261502	0.0082022	0	0	0	19.6289	-0.542995	0.452249	1.14e-09	3.59e-10	1.4052	0.103305	1	0.759821
51	2022	22	0.088053	-4.11668	D44	Production and Supply of Electric Power and Heat Power	0.488554	0.657677	0.4731	9	0.021572	1.5205	0.080676	22.2125	0.00754035	0.0333333	0.508492	0.113141	1.35288	0.0754035	0.333333	0.00044096	0	0.0749625	0.0974018	0.0989914	0.0324673	0.0073444	0.0329971	0.0074643	0	0	0	17.903	-2.01512	0.403775	1.35e-09	3.04e-10	1.41505	0.0989914	1	0.743252
51	2023	23	0.085433	-4.14949	D44	Production and Supply of Electric Power and Heat Power	0.259291	0.61912	0.4731	7	-0.212855	1.6152	0.091843	21.9416	0.00763359	0.0346084	0.467813	0.0679226	11.3417	0.0763359	0.346084	0.00331895	0.00047414	0.0725428	0.118185	0.0883336	0.0409019	0.0090218	0.0305708	0.006743	0	0	0	0	-9.36809	0	0	0	1.42299	0.0883336	1	0.467931
52	2008	10	0.163197	-3.49296	D44	Production and Supply of Electric Power and Heat Power	0.64125	0.733876	0.7713		-0.106527	1.36263	-0.988206	20.8226	0.00144014	0.00601202	0.061752	0.252101	-3.78526	0.0144014	0.0601202	0	0	0.0144014	0.356482	0.0982721	0.0214318	0.0051338	0.0059081	0.0014153	0	0	0	20.0744	1.39673	1.8176	1.09e-09	2.62e-10	1.25075	0.0982721	0	0.262464
52	2009	11	0.142551	-3.5262	D44	Production and Supply of Electric Power and Heat Power	0.792573	0.236008	0.7713		-0.048306	4.23714	-0.817307	20.7731	0.00198577	0.0150602	0.0608544	0.102894	-6.79685	0.0198577	0.150602	0	0	0.0198577	0.354451	0.118971	0.0533812	0.0070386	0.0179173	0.0023625	0	0	0	21.6247	2.47931	2.05735	3.1e-09	4.09e-10	1.26022	0.118971	0	0.188919
52	2011	13	0.133339	-3.71711	D44	Production and Supply of Electric Power and Heat Power	0.867941	0.806023	0.7713		-0.107378	1.24066	0.031055	22.5259	0.00257592	0.0168196	0.0537752	0.181611	41.0062	0.0257592	0.168196	0	0	0.0257592	0.0049544	0.106267	0.0008333	0.0001276	0.0178737	0.0027374	0	0	0	21.9205	0.679405	0.361379	6.08e-10	9.31e-11	1.31295	0.106267	0	0.765009
52	2012	14	0.137286	-3.7579	D44	Production and Supply of Electric Power and Heat Power	0.832327	0.80927	0.7713		-0.162687	1.23568	0.05937	22.3484	0.00522914	0.0233766	0.0205477	0.122098	34.6279	0.0522914	0.233766	0	0	0.0522914	0.0068317	0.104844	0.001597	0.0003572	0.024509	0.0054824	0	0	0	22.0677	1.40019	0.434491	1.02e-09	2.27e-10	1.32386	0.104844	1	0.032181
52	2013	15	0.136722	-3.79737	D44	Production and Supply of Electric Power and Heat Power	0.744771	0.72754	0.7713		-0.077355	1.3745	0.285016	22.2679	0.00361611	0.0111199	0.032181	0.154082	-7.38145	0.0361611	0.111199	0	0	0.0361611	0.0073288	0.104724	0.000815	0.000265	0.0116452	0.0037869	0	0	0	21.5202	1.24557	0.459235	5.11e-10	1.66e-10	1.33431	0.104724	0	0.0757254
52	2014	16	0.11257	-3.80801	D44	Production and Supply of Electric Power and Heat Power	0.693992	0.842819	0.6074		0.902983	1.1865	0.126806	23.2199	0.00390581	0.0144291	0.259764	0.105794	-10.555	0.0390581	0.144291	0	0	0.0390581	0.0028037	0.109861	0.0004045	0.0001095	0.015852	0.004291	0	0	0	22.0688	-0.184759	0.181764	2.62e-10	7.1e-11	1.33711	0.109861	0	0.0633455
52	2015	17	0.111669	-3.84209	D44	Production and Supply of Electric Power and Heat Power	0.663397	0.740879	0.6052		0.081857	1.34975	0.141284	23.2986	0.00495571	0.0181598	0.843448	0.186491	-1.46501	0.0495571	0.181598	0.0005272	0	0.04903	0.0025519	0.103205	0.0004634	0.0001265	0.0187417	0.0051145	0	0	0	20.2265	-2.34155	0.153986	2.8e-10	7.63e-11	1.34602	0.103205	0	0.0749502
52	2016	18	0.095578	-3.87432	D44	Production and Supply of Electric Power and Heat Power	0.658767	0.836807	0.6052		0.098718	1.19502	0.09837	23.3927	0.00634693	0.0230769	0.887115	0.0867668	24.1481	0.0634693	0.230769	0	0	0.0634693	0.0023476	0.101019	0.0005417	0.000149	0.0233122	0.0064116	2.30259	0.531366	0.146144	22.7075	0.0259113	0.157342	3.63e-10	9.99e-11	1.35437	0.101019	1	0.756136
52	2017	19	0.10291	-3.87636	D44	Production and Supply of Electric Power and Heat Power	0.648876	1.04076	0.642		0.141125	0.960834	0.003566	23.7628	0.00931597	0.0227273	0.743873	0.120952	54.0438	0.0931597	0.227273	0.00043129	0	0.0927284	0.026402	0.098215	0.0060005	0.0024596	0.0223216	0.0091497	2.89037	0.656903	0.269266	22.9845	-0.143536	0.109993	2.5e-10	1.02e-10	1.3549	0.098215	1	0.0182937
52	2018	20	0.098789	-3.91402	D44	Production and Supply of Electric Power and Heat Power	0.696553	1.12627	0.642		0.019837	0.887889	-0.13489	23.7825	0.00987712	0.0249392	0.265567	0.0652917	44.2599	0.0987712	0.249392	0.00046371	0	0.0983074	0.0255496	0.0854898	0.0063719	0.0025236	0.0213205	0.0084439	2.56495	0.639677	0.253343	22.5811	-0.693184	0.10596	2.64e-10	1.05e-10	1.36456	0.0854898	1	0.507719
52	2019	21	0.097024	-3.96159	D44	Production and Supply of Electric Power and Heat Power	0.673982	1.10835	0.642		-0.062469	0.902245	0.012509	23.718	0.0100058	0.0171135	0.150301	0.0963412	21.7429	0.100058	0.171135	0.00083382	0.00041691	0.0988076	0.0311661	0.093412	0.0053336	0.0031184	0.0159861	0.0093467	2.56495	0.438953	0.256645	22.0412	-1.01949	0.110318	1.89e-10	1.1e-10	1.37664	0.093412	0	0.0282037
52	2020	22	0.099194	-3.9881	D44	Production and Supply of Electric Power and Heat Power	0.692887	0.84156	0.642		0.118156	1.18827	0.050979	23.8308	0.0121094	0.0305305	0.443735	0.400778	-0.794184	0.121094	0.305305	0	0	0.121094	0.0282039	0.0958668	0.0086108	0.0034153	0.0292687	0.0116089	3.04452	0.929509	0.368673	21.8198	-1.12532	0.0975541	2.98e-10	1.18e-10	1.38332	0.0958668	1	0.516362
52	2021	23	0.093179	-3.99417	D44	Production and Supply of Electric Power and Heat Power	0.80633	0.891787	0.6962		0.04945	1.12134	-0.41316	24.082	0.0110677	0.019866	0.327408	0.189801	38.246	0.110677	0.19866	0.0003395	0	0.110338	0.0171759	0.104041	0.0034122	0.001901	0.0206689	0.011515	2.3979	0.476366	0.265393	22.3909	-1.45071	0.0778759	1.55e-10	8.62e-11	1.38484	0.104041	1	0.790287
52	2022	24	0.088053	-4.02389	D44	Production and Supply of Electric Power and Heat Power	0.868936	0.911065	0.6185		0.070426	1.09762	-0.587947	24.151	0.0138966	0.0416233	0.509781	0.12186	50.0821	0.138966	0.416233	0.00174143	0.00034829	0.136877	0.0143517	0.100043	0.0059737	0.0019944	0.0416411	0.0139026	2.19722	0.914558	0.30534	21.9276	-2.10342	0.0711775	2.96e-10	9.89e-11	1.39225	0.100043	1	0.848367
52	2023	25	0.085433	-4.05976	D44	Production and Supply of Electric Power and Heat Power	0.88716	0.92193	0.6185		0.027389	1.08468	-0.168124	24.178	0.0138982	0.0383703	0.471387	0.0562762	33.0358	0.138983	0.383703	0.00037462	0.00037462	0.138233	0.0313648	0.0894189	0.0120348	0.0043592	0.0343102	0.0124277	2.07944	0.797887	0.289006	19.4417	4.54476	0.0614257	2.36e-10	8.54e-11	1.40112	0.0894189	1	0.333744
53	2019	15	0.097024	-4.13869	D44	Production and Supply of Electric Power and Heat Power	0.68091	1.00689	0.5793	9	0.183605	0.993153	0.108853	23.9047	0.0308752	0.0371179	0.159561	0.0831515	105.185	0.308752	0.371179	0.00027131	0	0.308481	0.0538658	0.093068	0.0199938	0.0166312	0.0345449	0.028735	0.693147	0.257282	0.214011	23.6177	0.286503	0.0980764	3.64e-10	3.03e-10	1.42038	0.093068	1	0.0329398
53	2020	16	0.099194	-4.15697	D44	Production and Supply of Electric Power and Heat Power	0.703167	0.999429	0.5793	9	0.171107	1.00057	0.123452	24.0627	0.0335633	0.0424779	0.774267	0.0779196	108.96	0.335633	0.424779	0.00029364	0	0.33534	0.0600635	0.0953983	0.0255137	0.0201593	0.0405232	0.0320189	1.79176	0.761101	0.601375	23.4983	0.204397	0.0833197	3.54e-10	2.8e-10	1.42479	0.0953983	1	0.075301
53	2021	17	0.093179	-4.20057	D44	Production and Supply of Electric Power and Heat Power	0.708479	0.835817	0.5793	9	-0.079589	1.19643	0.158602	24.0375	0.0373885	0.0498259	0.325104	0.264027	108.425	0.365224	0.498259	0.00053913	0.00026956	0.373076	0.0581176	0.103523	0.0289576	0.0212259	0.0515814	0.0378091	1.94591	0.969568	0.710692	22.0591	-1.31779	0.08021	4e-10	2.93e-10	1.43522	0.103523	1	0.0793363
53	2022	18	0.088053	-4.22821	D44	Production and Supply of Electric Power and Heat Power	0.593003	0.766614	0.4272	9	0.083478	1.30444	0.053814	24.1224	0.0377632	0.041841	0.505718	0.12483	-2.15404	0.365224	0.41841	0.00024294	0.00024294	0.39964	0.0865347	0.099129	0.036207	0.0316045	0.0414766	0.0362043	1.60944	0.673405	0.587805	23.4643	0.617529	0.0783797	3.28e-10	2.86e-10	1.44178	0.099129	1	0.473211
53	2023	19		-4.25858	D44	Production and Supply of Electric Power and Heat Power	0.5966	0.815176	0.4272	9	-0.01455	1.22673	0.07481	24.1857	0.0319297	0.0428095	0.458418	0.105872	-11.6224	0.319297	0.428095	0	0	0.319297	0.0930731	0.0886475	0.0398441	0.029718	0.0379495	0.0283049	1.60944	0.688992	0.513888	20.8835	7.01114	0.0654796	2.8e-10	2.09e-10	1.44894	0.0886475	1	0.683311
54	2008	3	0.163197	-3.72752	D44	Production and Supply of Electric Power and Heat Power	0.888128	0.980788	0.133		0.959053	1.01959	0.118661	23.2266	0.00546372	0.025463	0.0760703	0.181761	3.69021	0.0546372	0.25463	0.0301205	0.00280191	0.0217148	0.002899	0.104943	0.0007382	0.0001584	0.0267217	0.0057338	0	0	0	20.9264	-1.91717	0.171204	4.36e-10	9.35e-11	1.31574	0.104943	1
54	2009	4	0.142551	-3.75205	D44	Production and Supply of Electric Power and Heat Power	0.895614	0.942084	0.133		0.212585	1.06148	0.015712	23.4185	0.00491939	0.0169173	0.0645058	0.129469	5.05756	0.0491939	0.169173	0.0284495	0.00177809	0.0189663	0.007379	0.125645	0.0012483	0.000363	0.0212557	0.006181	0	0	0	20.9056	-2.18088	0.141169	2.39e-10	6.94e-11	1.3223	0.125645	0	0.0812886
54	2010	5	0.134512	-3.78526	D44	Production and Supply of Electric Power and Heat Power	0.809348	1.00452	0.133		0.076608	0.995495	0.045889	23.4923	0.00437223	0.0151515	0.0477441	0.0677496	11.3841	0.0437223	0.151515	0.0195771	0.00065257	0.0234926	0.0064459	0.111146	0.0009767	0.0002818	0.0168402	0.0048595	0	0	0	21.0648	-1.36196	0.132122	2e-10	5.78e-11	1.33112	0.111146	0	0.149267
54	2011	6	0.133339	-3.82786	D44	Production and Supply of Electric Power and Heat Power	0.791241	1.02171	0.1358		-0.027294	0.978747	-0.037229	23.4646	0.00547273	0.0151515	0.0505814	0.075007	2.54123	0.0547273	0.151515	0.0295653	0.00754859	0.0176134	0.0076244	0.106219	0.0011552	0.0004173	0.0160939	0.0058131	0	0	0	20.5581	-1.59539	0.132562	2.01e-10	7.25e-11	1.34231	0.106219	0	0.268454
54	2012	7	0.137286	-3.86528	D44	Production and Supply of Electric Power and Heat Power	0.776899	1.03296	0.1358		0.02783	0.96809	0.069298	23.4921	0.00393284	0.0203844	0.0188518	0.0874962	9.54877	0.0393284	0.203844	0.0204205	0.00151263	0.0173953	0.0071687	0.104838	0.0014613	0.0002819	0.0213706	0.0041231	0	0	0	20.8971	-1.03842	0.1311	2.67e-10	5.16e-11	1.35204	0.104838	1	0.0363197
54	2013	8	0.136722	-3.89797	D44	Production and Supply of Electric Power and Heat Power	0.803193	1.06526	0.1358		0.077155	0.938738	-0.047024	23.5664	0.00377247	0.0225914	0.032614	0.0671705	-4.28242	0.0377247	0.225914	0.0133146	0.0022191	0.022191	0.0064373	0.104739	0.0014543	0.0002428	0.023662	0.0039513	0	0	0	20.4748	-1.74466	0.11925	2.69e-10	4.5e-11	1.36046	0.104739	1	0.508515
54	2014	9	0.11257	-3.92951	D44	Production and Supply of Electric Power and Heat Power	0.790654	0.975918	0.1358		0.083837	1.02468	0.131194	23.6469	0.00327425	0.0172745	0.27575	0.0767458	11.7025	0.0327425	0.172745	0.0135241	0	0.0192185	0.0057484	0.109812	0.000993	0.0001882	0.0189695	0.0035955	0	0	0	20.9752	-2.23906	0.112714	1.95e-10	3.69e-11	1.36852	0.109812	0	0.243924
54	2015	10	0.111669	-3.97173	D44	Production and Supply of Electric Power and Heat Power	0.764339	0.912522	0.1358		-0.020376	1.09586	0.147455	23.6263	0.00395712	0.0243478	0.848563	0.134161	9.28448	0.0395712	0.243478	0.0122311	0	0.0273401	0.0056483	0.103155	0.0013752	0.0002235	0.0251159	0.004082	0	0	0	21.0668	-2.35197	0.115562	2.81e-10	4.57e-11	1.3792	0.103155	1	0.075301
54	2016	11	0.095578	-4.0161	D44	Production and Supply of Electric Power and Heat Power	0.761462	0.954303	0.1358		-0.040795	1.04788	0.057452	23.5847	0.00349943	0.0206718	0.887115	0.0829051	9.00692	0.0349943	0.206718	0.00988969	0	0.0251046	0.0056023	0.100968	0.0011581	0.000196	0.0208719	0.0035333	0	0	0	21.2564	-2.10391	0.12156	2.51e-10	4.25e-11	1.39031	0.100968	1	0.331548
54	2017	12	0.10291	-4.05818	D44	Production and Supply of Electric Power and Heat Power	0.741051	0.982455	0.1358		-0.020148	1.01786	0.122484	23.5643	0.00328235	0.0199146	0.757109	0.0557171	2.72295	0.0328235	0.199147	0.011174	0.00069837	0.0209512	0.0054837	0.0985182	0.0010921	0.00018	0.0196196	0.0032337	0	0	0	21.2239	-2.02582	0.12387	2.47e-10	4.07e-11	1.40074	0.0985182	1	0.333292
54	2018	13	0.098789	-4.1007	D44	Production and Supply of Electric Power and Heat Power	0.714713	1.05007	0.1358		-0.024763	0.952315	0.115519	23.5393	0.00324675	0.0207143	0.274775	0.0425684	-3.11275	0.0324675	0.207143	0.00776398	0.00070582	0.0239977	0.0061574	0.0857793	0.0012755	0.0001999	0.0177686	0.002785	0	0	0	21.9132	-1.1177	0.131141	2.72e-10	4.26e-11	1.41116	0.0857793	1	0.018318
54	2019	14	0.097024	-4.14797	D44	Production and Supply of Electric Power and Heat Power	0.676575	1.0369	0.1358		-0.07294	0.964411	0.089108	23.4635	0.00359574	0.0182134	0.161335	0.0301325	2.56274	0.0359574	0.182134	0.00706305	0.0006421	0.0282522	0.0060336	0.0937928	0.0010989	0.000217	0.0170828	0.0033725	0	0	0	21.6655	-1.07261	0.13986	2.55e-10	5.03e-11	1.42262	0.0937928	0	0.0185848
54	2020	15	0.099194	-4.18235	D44	Production and Supply of Electric Power and Heat Power	0.661771	1.05467	0.1589		0.060785	0.948168	0.126696	23.5225	0.00404183	0.0219224	0.787581	0.06142	2.31152	0.0404183	0.219224	0.00834028	0	0.032078	0.0059998	0.0961934	0.0013153	0.0002425	0.0210879	0.003888	0	0	0	22.1088	-0.309944	0.134543	2.95e-10	5.44e-11	1.43087	0.0961934	1	0.516362
54	2021	16	0.093179	-4.21917	D44	Production and Supply of Electric Power and Heat Power	0.658443	0.963525	0.1589		0.032576	1.03786	0.073423	23.5546	0.00581532	0.0151207	0.320156	0.217176	-3.52569	0.0581532	0.151207	0.0105733	0	0.0475799	0.0055891	0.104188	0.0008451	0.000325	0.015754	0.0060589	0	0	0	22.474	-0.068634	0.132451	2e-10	7.7e-11	1.43964	0.104188	0	0.0649704
54	2022	17	0.088053	-4.26039	D44	Production and Supply of Electric Power and Heat Power	0.617191	0.994584	0.1589		-0.014085	1.00544	0.119239	23.5423	0.00656934	0.0367372	0.511682	0.0994	4.38735	0.0656934	0.367372	0.0188565	0.00243309	0.0444039	0.0052142	0.100158	0.0019156	0.0003425	0.0367954	0.0065797	0	0	0	22.287	0.0909405	0.132971	4.88e-10	8.74e-11	1.44936	0.100158	1	0.0352382
54	2023	18	0.085433	-4.30493	D44	Production and Supply of Electric Power and Heat Power	0.585551	1.04815	0.1589		-0.046319	0.954065	0.067829	23.4958	0.00680922	0.0325	0.475152	0.0305629	-6.60183	0.0680922	0.325	0.0167244	0.0023892	0.0489786	0.0032368	0.0897705	0.001052	0.0002204	0.0291754	0.0061127	0	0	0	15.7875	3.02724	0.098675	3.21e-10	6.72e-11	1.45976	0.0897705	1	0.759475
55	2012	6	0.704685	-3.87592	C41	Other Manufacturing	0.549139	0.702475	0.3582	9	-0.0181	1.42354	0.060682	21.004	0.0017888	0.0133521	0.0183047	0.12783	1.73696	0.017888	0.133521	0	0	0.017888	0.0251867	0.0239943	0.0033629	0.0004505	0.0032037	0.0004292	0	0	0	20.7861	3.18365	1.56976	2.1e-09	2.81e-10	1.35478	0.0239943	0	0.0637604
55	2013	7	0.711266	-3.91534	C41	Other Manufacturing	0.513551	0.628987	0.3582	9	-0.004882	1.58986	0.094557	20.9992	0.00245561	0.0205314	0.0330159	0.0820059	-0.0518714	0.0245561	0.205314	0	0	0.0245561	0.0315494	0.0594942	0.0064775	0.0007747	0.012215	0.0014609	0	0	0	20.266	2.74301	1.53798	3.16e-09	3.78e-10	1.3649	0.0594942	1	0.513933
55	2014	8	0.601509	-3.96053	C41	Other Manufacturing	0.501184	0.437646	0.3582	9	0.045217	2.28495	0.11383	21.0434	0.00288881	0.0194076	0.278105	0.0637874	0.119142	0.0288881	0.194076	0	0	0.0288881	0.0294127	0.0201577	0.0057083	0.0008497	0.0039121	0.0005823	0	0	0	20.5399	2.08084	1.49134	2.89e-09	4.31e-10	1.37638	0.0201577	1	0.806783
55	2015	9	0.473887	-4.00838	C41	Other Manufacturing	0.294807	0.37166	0.3219	9	0.072336	2.69063	0.0691	21.1132	0.00153497	0.0226782	0.837261	0.258073	1.07948	0.0153497	0.226782	0	0	0.0153497	0.0574976	0.0385258	0.0130394	0.0008826	0.008737	0.0005914	0	0	0	20.4979	2.4686	1.38789	3.15e-09	2.13e-10	1.38839	0.0385258	1	0.504735
55	2016	10	0.393886	-4.04726	C41	Other Manufacturing	0.227111	0.226191	0.25	9	-0.010117	4.42105	0.104869	21.103	0.00295839	0.0228758	0.690895	0.226846	1.6921	0.0295839	0.228758	0	0	0.0295839	0.0563594	0.0388705	0.0128927	0.0016673	0.008892	0.0011499	0	0	0	20.2964	2.58816	1.3883	3.18e-09	4.11e-10	1.39804	0.0388705	1	0.727589
55	2018	12	0.549832	-4.16327	C41	Other Manufacturing	0.679305	0.539229	0.25	9	-0.212855	1.8545	-0.988206	21.4872	0.00278975	0.00476644	0.166399	0.295258	12.3104	0.0278975	0.0476644	0	0	0.0278975	0.0355104	0.0609182	0.0016926	0.0009907	0.0029036	0.0016995	0	0	0	21.0285	0.974035	0.979608	4.67e-10	2.73e-10	1.4263	0.0609182	0	0.751321
55	2019	13	0.825444	-4.19946	C41	Other Manufacturing	0.647407	0.535588	0.25	8	-0.04697	1.86711	0.044411	21.4391	0.00213913	0.00428367	0.132686	0.182907	7.43659	0.0213913	0.0428367	0	0	0.0213913	0.0455772	0.0692906	0.0019524	0.000975	0.0029682	0.0014822	0	0	0	20.5507	0.727024	1.00453	4.3e-10	2.15e-10	1.43496	0.0692906	0	0.220474
55	2020	14	0.868504	-4.2455	C41	Other Manufacturing	0.589501	0.662492	0.25	9	0.080448	1.50945	0.207305	21.5164	0.00245547	0.00655738	0.754542	0.0938789	-2.69982	0.0245547	0.0655738	0	0	0.0245547	0.0369997	0.0790307	0.0024262	0.0009085	0.0051823	0.0019406	0	0	0	18.7401	-0.616318	0.847824	5.56e-10	2.08e-10	1.44586	0.0790307	0	0.841833
55	2021	15	0.866027	-4.2821	C41	Other Manufacturing	0.51305	0.600812	0.25	9	-0.043438	1.66441	0.119681	21.472	0.00232019	0.0034399	0.337371	0.0770158	-0.107561	0.0232019	0.034399	0	0	0.0232019	0.0439471	0.0583627	0.0015117	0.0010197	0.0020076	0.0013541	0	0	0	16.7279	-2.34855	0.791156	2.72e-10	1.84e-10	1.45444	0.0583627	0	0.0328857
55	2022	16	0.846103	-4.31058	C41	Other Manufacturing	0.408421	0.604488	0.25	9	-0.127501	1.65429	0.056443	21.3356	0.00258999	0.0060778	0.515129	0.0828314	1.93296	0.0258999	0.060778	0.00087796	0	0.025022	0.0417757	0.107625	0.002539	0.001082	0.0065412	0.0027875	0	0	0	17.0306	-1.2744	0.923176	5.61e-10	2.39e-10	1.46107	0.107625	0	0.466941
55	2023	17		-4.35127	C41	Other Manufacturing	0.352502	0.610139	0.25	9	0.00751	1.63897	0.094627	21.3433	0.001905	0.00556218	0.473546	0.0403112	4.63882	0.01905	0.0556218	0.00041413	0	0.0186359	0.0393872	0.121745	0.0021908	0.0007503	0.0067717	0.0023192	0	0	0	15.8949	7.01114	0.855065	4.76e-10	1.63e-10	1.47047	0.121745	0	0.0204381
56	2012	5	0.704685	-3.65795	G60	Other Manufacturing	0.392142	0.641255	0.3643	9	-0.212855	1.55944	0.169769	20.5808	0.00056994	0.00458115	0.0182937	0.159387	0.889928	0.0059663	0.0458115	0	0	0.0056994	0.107592	0.0176554	0.004929	0.0006419	0.0008088	0.0001053	0	0	0	18.7586	2.36124	2.16302	9.91e-10	1.29e-10	1.2969	0.0176554	0	0.252145
56	2013	6	0.711266	-3.69645	G60	Other Manufacturing	0.354312	0.664946	0.3643	9	-0.00959	1.50388	0.099278	20.5712	0.00147155	0.0103026	0.0330651	0.130211	1.12262	0.0147155	0.103026	0	0	0.0147155	0.114015	0.0536038	0.0117466	0.0016778	0.0055226	0.0007888	0	0	0	18.5203	2.21351	2.15621	2.22e-09	3.17e-10	1.30737	0.0536038	0	0.323163
56	2014	7	0.601509	-3.72762	G60	Other Manufacturing	0.246388	0.514483	0.3643	9	-0.054211	1.9437	0.167569	20.5155	0.00162027	0.00672269	0.245848	0.149013	0.779788	0.0162027	0.0672269	0	0	0.0162027	0.114746	0.0180262	0.007714	0.0018592	0.0012118	0.0002921	0	0	0	18.682	1.96023	2.29971	1.55e-09	3.73e-10	1.31577	0.0180262	0	0.644641
56	2015	8	0.473887	-3.78697	G60	Other Manufacturing	0.313981	0.293996	0.372	9	0.132569	3.4014	0.121845	20.6399	0.00162338	0.0131119	0.843077	0.191817	0.617928	0.0162338	0.131119	0	0	0.0162338	0.100387	0.0358453	0.0131626	0.0016297	0.0047	0.0005819	0	0	0	19.0189	1.54179	2.06715	2.71e-09	3.36e-10	1.33157	0.0358453	0	0.846734
56	2016	9	0.393886	-3.95545	G60	Other Manufacturing	0.440437	0.593329	0.5653	9	0.810596	1.68541	0.285016	22.6268	0.00190114	0.00844773	0.690895	0.35925	64.1394	0.0190114	0.0844773	0	0	0.0190114	0.03839	0.0399276	0.0032431	0.0007298	0.003373	0.0007591	1.94591	0.164385	0.0369945	20.9005	0.26663	0.311513	2.63e-10	5.92e-11	1.37509	0.0399276	0	0.0437031
57	2010	3	0.17797	-3.51275	B06	Mining and Washing of Coal	0.475117	0.199544	0.7046	12	0.085367	5.01143	0.285016	22.7333	0.00728279	0.00510204	0.0450815	0.131525	30.611	0.0728279	0.0510204	0	0	0.0728279	0.0282435	0.0273208	0.001441	0.0020569	0.0013939	0.0019897	0	0	0	22.9734	2.39884	0.307808	1.57e-10	2.24e-10	1.2564	0.0273208	0	0.0437031
57	2011	4	0.17224	-3.5502	B06	Mining and Washing of Coal	0.395258	0.384446	0.694	12	0.0798	2.60115	0.285016	22.8101	0.00651734	0.00512821	0.0527572	0.0577637	26.1938	0.0651734	0.0512821	0	0	0.0651734	0.0419755	0.0272549	0.0021526	0.0027357	0.0013977	0.0017763	0	0	0	22.6415	2.41244	0.280941	1.44e-10	1.83e-10	1.267	0.0272549	0	0.0886433
57	2012	5	0.218714	-3.5857	B06	Mining and Washing of Coal	0.367502	0.425812	0.694	12	0.115211	2.34846	0.277005	22.9191	0.00701802	0.00349956	0.0196157	0.0958983	20.8067	0.0701802	0.0349956	0	0	0.0701802	0.0457375	0.0442204	0.0016006	0.0032099	0.0015475	0.0031034	0	0	0	22.6045	2.53774	0.251506	8.8e-11	1.77e-10	1.27696	0.0442204	0	0.0460056
57	2013	6	0.128038	-3.621	B06	Mining and Washing of Coal	0.358436	0.696463	0.694	12	0.098811	1.43583	0.144247	23.0133	0.00783237	0.00469925	0.0335614	0.0878223	5.48684	0.0783237	0.0469925	0	0	0.0783237	0.0546176	0.048384	0.0025666	0.0042779	0.0022737	0.0037896	0	0	0	22.8195	2.57184	0.231067	1.09e-10	1.81e-10	1.28675	0.048384	0	0.158247
57	2014	7	0.254906	-3.6373	B06	Mining and Washing of Coal	0.394971	0.715773	0.5916	11	0.013874	1.39709	0.07379	23.3577	0.00623504	0.0074184	0.269396	0.085172	-2.48588	0.0623504	0.074184	0	0	0.0623504	0.0468235	0.0462109	0.0034736	0.0029195	0.0034281	0.0028813	0	0	0	22.3436	0.551132	0.160333	1.19e-10	1e-10	1.29124	0.0462109	0	0.136308
57	2015	8	0.143199	-3.67643	B06	Mining and Washing of Coal	0.369467	0.746028	0.5922	12	0.004754	1.34043	0.06	23.368	0.00652596	0.0204778	0.845476	0.157407	-12.8346	0.0652596	0.204778	0	0	0.0652596	0.0508931	0.0491401	0.0104218	0.0033213	0.0100628	0.0032069	0	0	0	22.3734	0.330196	0.158902	3.25e-10	1.04e-10	1.30194	0.0491401	1	0.0333462
57	2016	9	0.257886	-3.7172	B06	Mining and Washing of Coal	0.315029	0.761374	0.5922	12	-0.009155	1.31342	0.086528	23.3588	0.00886445	0.0289958	0.887115	0.0746533	-7.20224	0.0886445	0.289958	0	0	0.0886445	0.0546535	0.0569648	0.0158472	0.0048447	0.0165174	0.0050496	0	0	0	22.0159	0.202868	0.157808	4.58e-10	1.4e-10	1.31297	0.0569648	1	0.263256
57	2017	10	0.262918	-3.7526	B06	Mining and Washing of Coal	0.262163	0.669973	0.5922	12	0.04981	1.4926	0.162323	23.4123	0.00926209	0.022831	0.712107	0.230985	13.3494	0.0926209	0.22831	0	0	0.0926209	0.0356822	0.0425156	0.0081466	0.0033049	0.0097068	0.0039378	0	0	0	22.607	0.946732	0.153607	3.51e-10	1.42e-10	1.32245	0.0425156	1	0.449622
57	2018	11	0.272252	-3.77475	B06	Mining and Washing of Coal	0.302238	1.03865	0.5922	11	0.20372	0.962789	0.164842	23.5977	0.0105942	0.0147733	0.276974	0.0429362	26.4302	0.105942	0.147733	0	0	0.105942	0.037642	0.0429754	0.005561	0.0039879	0.0063489	0.0045529	0	0	0	23.0971	1.09684	0.130377	1.93e-10	1.38e-10	1.32833	0.0429754	0	0.72113
57	2019	12	0.215244	-3.72934	B06	Mining and Washing of Coal	0.445799	1.05584	0.5839	11	0.060162	0.947118	0.144345	24.2443	0.0122302	0.015884	0.167045	0.0571365	136.542	0.122302	0.15884	0.00033416	0	0.121968	0.0248685	0.0504772	0.0039501	0.0030415	0.0080178	0.0061735	0	0	0	23.4525	0.0493336	0.069343	1.1e-10	8.48e-11	1.31623	0.0504772	0	0.0333938
57	2020	13	0.182942	-3.76629	B06	Mining and Washing of Coal	0.403095	0.988207	0.5839	12	0.019163	1.01193	0.125028	24.2633	0.0120272	0.0205252	0.680358	0.17113	124.851	0.120272	0.205252	0.00197707	0	0.118294	0.0185948	0.0605625	0.0038166	0.0022364	0.0124306	0.0072839	0	0	0	23.1389	0.224531	0.0671294	1.38e-10	8.07e-11	1.32609	0.0605625	1	0.233948
57	2021	14	0.279625	-3.79178	B06	Mining and Washing of Coal	0.375834	0.890214	0.5839	12	0.091796	1.12333	0.203061	24.3512	0.0231734	0.0169238	0.343486	0.155288	164.195	0.231734	0.169238	0.00063315	0.00031658	0.230784	0.0203581	0.0613859	0.0034454	0.0047177	0.0103889	0.0142252	1.38629	0.234614	0.321251	23.7229	0.711351	0.063037	1.07e-10	1.46e-10	1.33283	0.0613859	0	0.464267
57	2022	15	0.214085	-3.81219	B06	Mining and Washing of Coal	0.351497	1.09355	0.5839	12	0.118364	0.914453	0.172298	24.4638	0.0258862	0.0212237	0.520109	0.0823156	76.379	0.258862	0.212237	0.00172574	0.0006903	0.256446	0.0199427	0.0592283	0.0042326	0.0051624	0.0125705	0.0153319	1.38629	0.294224	0.358859	23.8191	0.917635	0.0565493	1.2e-10	1.46e-10	1.3382	0.0592283	1	0.450997
57	2023	16	0.227588	-3.82612	B06	Mining and Washing of Coal	0.292713	1.04717	0.5577	10	0.151497	0.954956	0.146358	24.6049	0.0291357	0.0371433	0.477913	0.0339436	67.7161	0.291357	0.371433	0.00302796	0.00033644	0.287992	0.0190108	0.0602233	0.0070613	0.0055389	0.0223689	0.0175465	1.09861	0.408061	0.320088	18.635	5.03885	0.0384217	1.43e-10	1.12e-10	1.34185	0.0602233	1	0.887114
58	2012	5	0.704685	-3.40101	Q84	Other Manufacturing	0.486401	0.653805	0.4358	9	0.118502	1.52951	0.074184	20.7361	0.00122841	0.00880411	0.0182937	0.123954	0.848372	0.0122841	0.0880411	0	0	0.0122841	0.0070988	0.0253857	0.000625	8.72e-05	0.002235	0.0003118	0	0	0	19.8376	2.84671	1.95852	1.72e-09	2.41e-10	1.22407	0.0253857	0	0.280307
58	2013	6	0.711266	-3.44621	Q84	Other Manufacturing	0.522907	0.624074	0.4368	9	0.037841	1.60237	0.049174	20.7732	0.00088357	0.00807754	0.0329398	0.14427	0.0688602	0.0088357	0.0807754	0.00067967	0	0.00815605	0.0066131	0.0612753	0.0005342	5.84e-05	0.0049495	0.0005414	0	0	0	20.0083	2.74162	1.90334	1.54e-09	1.68e-10	1.23728	0.0612753	0	0.159561
58	2015	8	0.473887	-3.52905	Q84	Other Manufacturing	0.61478	0.274703	0.4079	9	0.030998	3.64029	-0.15806	20.7938	0.00176463	0.0148699	0.843641	0.183842	-2.31968	0.0176463	0.148699	0	0	0.0176463	0.016409	0.0410939	0.00244	0.0002896	0.0061106	0.0007252	0	0	0	21.8294	2.9104	2.03427	3.02e-09	3.59e-10	1.26103	0.0410939	0	0.0816444
59	2010	3	0.84345	-3.52313	B09	Processing of Petroleum, Coking, and Processing of Nuclear Fuel	0.672686	0.335807	0.2491		0.127808	2.9779	0.069144	20.7511	0.00164759	0	0.0385598	0.175628	9.07377	0.0164759	0.0226757	0.0004453	0.0004453	0.0155853	0	0.0635909	0	0	0.001442	0.0010477	0	0	0	20.8002	2.4047	2.02287	4.59e-10	3.33e-10	1.25935	0.0635909	0	0.035619
59	2011	4	0.663391	-3.596	B09	Processing of Petroleum, Coking, and Processing of Nuclear Fuel	0.746824	0.560167	0.2079		0.288566	1.78518	0.014571	21.0047	0.0021398	0.00639269	0.0513083	0.154822	12.8734	0.021398	0.0639269	0.00101895	0.00050948	0.0198696	0	0.0489109	0	0	0.0031267	0.0010466	0	0	0	20.3237	1.42926	1.53389	9.81e-10	3.28e-10	1.27982	0.0489109	0	0.0627711
60	2010	3	0.912403	-3.33417	B11	Support Activities for Mining	0.469552	0.58545	0.0927	9	-0.021765	1.70809	-0.005175	20.3179	0.00686323	0.00816327	0.0447488	0.0873144	1.06903	0.0686323	0.0816327	0	0	0.0686323	0	0.0019048	0	0	0.0001555	0.0001307	0	0	0	17.2963	-0.168869	2.5942	2.12e-09	1.78e-09	1.20423	0.0019048	0	0.758323
60	2011	3	0.912403	-3.37155	B11	Support Activities for Mining	0.445535	0.457269	0.0927	9	-0.014587	2.1869	0.029154	20.3032	0.00560876	0.0103676	0.0503113	0.133525	1.20674	0.0560876	0.103676	0	0	0.0560875	0	0.012427	0	0	0.0012884	0.000697	0	0	0	13.3361	-3.83851	2.02983	2.1e-09	1.14e-09	1.21537	0.012427	0	0.0637074
61	2012	4	0.704685	-3.46261	C22	Other Manufacturing	0.240179	0.511655	0.384	6	0.133418	1.95444	0.110618	20.3659	0.00165275	0.00634518	0.0184413	0.129343	3.75096	0.0165275	0.0634518	0	0	0.0165275	0.0740178	0.0202381	0.0046966	0.0012233	0.0012841	0.0003345	0	0	0	17.3637	1.88388	2.48218	1.57e-09	4.1e-10	1.24202	0.0202381	0	0.0421696
61	2013	5	0.711266	-3.57466	C22	Other Manufacturing	0.182416	0.516987	0.2987	6	0.599111	1.93429	0.087928	20.8354	0.00243945	0.0103466	0.0333462	0.122738	3.82899	0.0243945	0.103466	0	0	0.0243945	0.0455864	0.0584915	0.0047166	0.0011121	0.0060519	0.0014269	0	0	0	17.5738	1.64276	1.571	1.63e-09	3.83e-10	1.27387	0.0584915	0	0.845476
61	2014	6	0.601509	-3.62692	C22	Other Manufacturing	0.181827	0.453987	0.291	6	0.099526	2.20271	0.098809	20.9303	0.00210802	0.0109649	0.26778	0.0931487	3.89514	0.0210802	0.109649	0	0	0.0210802	0.0379066	0.0195914	0.0041564	0.0007991	0.0021482	0.000413	0	0	0	15.5876	-1.40291	1.26731	1.39e-09	2.67e-10	1.28838	0.0195914	0	0.737526
61	2016	8	0.393886	-3.79764	C22	Other Manufacturing	0.093104	0.457233	0.1532	6	0.959053	2.18707	0.056471	22.299	0.00148306	0.00883913	0.789512	0.156475	6.88641	0.0148306	0.0883913	0	0	0.0148306	0.0016441	0.0420891	0.0001453	2.44e-05	0.0037203	0.0006242	0	0	0	16.082	-2.61397	0.332663	2.94e-10	4.93e-11	1.33438	0.0420891	0	0.751321
61	2017	9	0.499238	-3.8378	C22	Other Manufacturing	0.171115	0.56687	0.1532	6	0.159395	1.76407	0.058058	22.4469	0.00218531	0.00754717	0.755121	0.0673731	16.9809	0.0218531	0.0754717	0	0	0.0218531	0.0043028	0.0505818	0.0003247	9.4e-05	0.0038175	0.0011054	0	0	0	18.5788	-0.703325	0.331475	2.5e-10	7.24e-11	1.3449	0.0505818	0	0.65663
62	2021	13	0.093179	-4.1614	D44	Production and Supply of Electric Power and Heat Power	0.40326	0.268423	0.2605	9	-0.184789	3.72546	-0.399922	21.4632	0.00554146	0.0129205	0.283392	0.522939	-2.63759	0.0554146	0.129205	0.00042301	0.00549915	0.0494924	0.249097	0.101106	0.0321847	0.0138036	0.0130634	0.0056027	1.38629	0.179117	0.0768209	21.9791	3.27515	1.04877	1.36e-09	5.81e-10	1.42585	0.101106	0	0.267924
62	2022	14	0.088053	-4.19597	D44	Production and Supply of Electric Power and Heat Power	0.37114	0.447545	0.2584	9	-0.063918	2.23441	-0.022295	21.3971	0.00544403	0.0165764	0.503094	0.13714	-1.2996	0.0544403	0.165764	0.00042531	0.00170126	0.0523137	0.119277	0.0987145	0.0197719	0.0064935	0.0163633	0.005374	1.79176	0.297008	0.0975439	21.7137	3.35994	1.10685	1.83e-09	6.03e-10	1.43413	0.0987145	0	0.272927
62	2023	15		-4.22933	D44	Production and Supply of Electric Power and Heat Power	0.219378	0.385707	0.2486	9	-0.075707	2.59264	-0.061471	21.3219	0.00588751	0.013482	0.463485	0.0850615	-0.833974	0.0588751	0.13482	0.00167022	0	0.0572049	0.0995372	0.0885667	0.0134196	0.0058603	0.0119405	0.0052144	1.09861	0.148115	0.0646809	0	-8.37491	0	0	0	1.44204	0.0885667	0	0.260413
63	2017	9	0.231741	-3.62327	D45	Production and Supply of Gas	0.334685	0.531225	0.2534		-0.205329	1.88244	0.05298	21.8009	0.0139686	0.0554603	0.752613	0.0733756	4.29929	0.139686	0.554603	0	0	0.139686	0.0104594	0.0757807	0.0058008	0.001461	0.0420282	0.0105855	0.693147	0.384421	0.096823	21.452	2.20324	0.730253	4.05e-09	1.02e-09	1.28738	0.0757807	1	0.0182937
64	2011	3	0.701453	-3.39725	D45	Production and Supply of Gas	0.534375	0.536111	0.6055	12	0.498706	1.86528	0.146009	22.5132	0.0244642	0.0225	0.0518032	0.058551	15.6313	0.244642	0.225	0	0	0.244642	0.0238991	0.0521505	0.0053773	0.0058467	0.0117339	0.0127582	0	0	0	20.3294	0.498596	0.339432	7.64e-10	8.3e-10	1.22297	0.0521505	1	0.754482
64	2012	4	0.501654	-3.43216	D45	Production and Supply of Gas	0.605137	0.591738	0.6055	12	0.270485	1.68994	0.110729	22.7526	0.0300095	0.0208333	0.0194258	0.0988903	18.0354	0.300095	0.208333	0	0	0.302434	0.0268718	0.148754	0.0055983	0.0080641	0.0309903	0.0446402	0	0	0	20.1153	-0.129822	0.264354	5.51e-10	7.93e-10	1.23319	0.148754	1	0.141215
64	2013	5	0.473995	-3.46737	D45	Production and Supply of Gas	0.627982	0.55037	0.6055	12	0.137676	1.81696	0.103842	22.8816	0.0307786	0.0252824	0.0345875	0.0900319	15.7816	0.307786	0.252824	0	0	0.335643	0.0331867	0.107125	0.0083904	0.0102144	0.0270839	0.0329717	0	0	0	20.1574	-0.425625	0.232849	5.89e-10	7.17e-10	1.2434	0.107125	1	0.508515
64	2014	6	0.367186	-3.50168	D45	Production and Supply of Gas	0.528042	0.589688	0.5536	12	0.126314	1.69581	0.112068	23.0006	0.0301129	0.0247657	0.283538	0.0611636	20.0951	0.301129	0.247657	0	0	0.326837	0.0354568	0.0958888	0.0087811	0.0106771	0.0237476	0.0288748	0	0	0	20.2866	-0.983421	0.208062	5.15e-10	6.27e-10	1.25324	0.0958888	1	0.789823
64	2015	7	0.301859	-3.53976	D45	Production and Supply of Gas	0.494487	0.531419	0.5536	12	0.035921	1.88176	0.115379	23.0359	0.0316121	0.0156951	0.852267	0.103094	29.8464	0.316121	0.156951	0.00062972	0	0.315491	0.0362875	0.0818339	0.0056953	0.0114712	0.0128439	0.0258694	0	0	0	20.3712	-1.14406	0.201684	3.17e-10	6.38e-10	1.26406	0.0818339	0	0.264142
64	2016	8	0.284198	-3.57841	D45	Production and Supply of Gas	0.472902	0.6649	0.5536	11	0.024054	1.50399	0.089855	23.0596	0.0333758	0.0243519	0.823719	0.132229	31.2871	0.333758	0.243519	0	0	0.333758	0.0341067	0.0740956	0.0083056	0.0113834	0.0180437	0.02473	0	0	0	20.8859	-0.585199	0.201927	4.92e-10	6.74e-10	1.27492	0.0740956	1	0.475968
64	2017	9	0.231741	-3.61596	D45	Production and Supply of Gas	0.469142	0.746169	0.5536	12	0.040368	1.34018	0.069433	23.1005	0.0356689	0.0241758	0.764457	0.03338	23.1076	0.356689	0.241758	0	0	0.356689	0.0324779	0.0747322	0.0078518	0.0115845	0.0180671	0.0266561	0	0	0	21.1891	-0.32304	0.19664	4.75e-10	7.01e-10	1.28536	0.0747322	1	0.339943
64	2018	10	0.214463	-3.65063	D45	Production and Supply of Gas	0.505924	0.827378	0.5536	12	0.085327	1.20864	0.071016	23.1824	0.0325222	0.0251046	0.254518	0.0813442	22.0515	0.325222	0.251046	0	0	0.325222	0.0570478	0.0786403	0.0143216	0.0185532	0.0197423	0.0255756	0	0	0	21.4189	-0.276661	0.183145	4.6e-10	5.96e-10	1.2949	0.0786403	1	0.712209
64	2019	11	0.21477	-3.68865	D45	Production and Supply of Gas	0.487001	0.869783	0.5536	10	0.028796	1.14971	0.074316	23.2108	0.0290455	0.0264453	0.157216	0.0609057	23.9529	0.290455	0.264453	0	0	0.290455	0.0576836	0.0816439	0.0152546	0.0167545	0.021591	0.0237139	0	0	0	21.4847	-0.134975	0.178566	4.72e-10	5.19e-10	1.30526	0.0816439	1	0.474862
64	2020	12	0.148414	-3.72099	D45	Production and Supply of Gas	0.519294	0.943837	0.5536	12	0.066509	1.0595	0.059022	23.3125	0.0330929	0.0299065	0.793551	0.0556303	5.62567	0.330929	0.299065	0.00196048	0.00078419	0.328184	0.0549451	0.0759856	0.0164322	0.0181829	0.0227247	0.0251458	0	0	0	21.8648	0.312389	0.164161	4.91e-10	5.43e-10	1.31399	0.0759856	1	0.845275
64	2021	13	0.326781	-3.76294	D45	Production and Supply of Gas	0.489192	0.892875	0.6443	12	-0.024461	1.11998	0.066417	23.2877	0.0328556	0.0534153	0.333919	0.0945123	-14.3033	0.328556	0.534153	0.00041069	0.00082139	0.327323	0.0358307	0.0846347	0.0191391	0.0117724	0.0452079	0.0278072	0	0	0	22.2081	0.716284	0.17092	9.13e-10	5.62e-10	1.3252	0.0846347	1	0.525099
64	2022	14	0.326682	-3.80291	D45	Production and Supply of Gas	0.49306	0.900958	0.6443	12	0.00036	1.10993	0.096055	23.2881	0.0337938	0.0625492	0.511471	0.0958194	-10.7641	0.337938	0.625492	0.00082223	0	0.337116	0.0415891	0.0915082	0.0260137	0.0140545	0.0572376	0.0309241	0	0	0	22.1979	0.849772	0.17078	1.07e-09	5.77e-10	1.33577	0.0915082	1	0.252442
64	2023	15	0.306692	-3.844	D45	Production and Supply of Gas	0.465178	0.908102	0.6443	11	-0.016197	1.1012	0.082315	23.274	0.0336393	0.0628132	0.473131	0.0398294	-6.40803	0.336393	0.628132	0.0007492	0.0003746	0.335269	0.0482867	0.0900368	0.0303304	0.0162433	0.056555	0.0302877	0	0	0	16.7777	4.80827	0.130908	8.22e-10	4.4e-10	1.34651	0.0900368	1	0.0182937
65	2012	3	0.704685	-3.36008	C24	Other Manufacturing	0.279408	0.613603	0.3523	9	0.143542	1.62972	0.088168	21.4467	0.00106708	0.0084801	0.0188535	0.102769	9.65739	0.0106708	0.084801	0	0	0.0106708	0.0039644	0.0256268	0.0003362	4.23e-05	0.0021732	0.0002735	1.09861	0.0931635	0.0117231	17.7275	0.668631	0.85992	7.29e-10	9.18e-11	1.21196	0.0256268	0	0.155963
65	2013	3	0.711266	-3.42987	C24	Other Manufacturing	0.286358	0.633703	0.2758	9	0.656902	1.57803	0.077406	21.9517	0.00095172	0.00935204	0.034268	0.0798194	12.4408	0.0095172	0.0935204	0	0	0.00951716	0.216776	0.0462637	0.020273	0.0020631	0.0043266	0.0004403	1.09861	0.102743	0.0104557	19.807	1.98192	0.579871	5.42e-10	5.52e-11	1.23252	0.0462637	0	0.733294
65	2014	4	0.601509	-3.47644	C24	Other Manufacturing	0.44327	0.487133	0.3001	9	0.278167	2.05283	0.092461	22.1971	0.00079397	0.00652884	0.266752	0.100303	11.5175	0.0079397	0.0652884	0	0	0.00793966	0.0049072	0.0217914	0.0003204	3.9e-05	0.0014227	0.000173	1.38629	0.0905089	0.0110068	20.7823	1.05317	0.476013	3.11e-10	3.78e-11	1.24601	0.0217914	0	0.0402651
65	2015	5	0.473887	-3.51647	C24	Other Manufacturing	0.412786	0.275362	0.3001	9	0.002328	3.63158	0.099504	22.1994	0.00125968	0.00965517	0.845679	0.168114	11.5641	0.0125968	0.0965517	0	0	0.0125968	0.0164961	0.0410884	0.0015927	0.0002078	0.0039672	0.0005176	0	0	0	21.0404	1.12386	0.480806	4.64e-10	6.06e-11	1.25746	0.0410884	0	0.0693659
65	2016	6	0.393886	-3.55709	C24	Other Manufacturing	0.404389	0.383547	0.3001	9	0.045085	2.60724	0.085112	22.2435	0.00182053	0.0147265	0.784503	0.160049	6.64642	0.0182053	0.147265	0	0	0.0182053	0.0206043	0.0409738	0.0030343	0.0003751	0.006034	0.0007459	0.693147	0.102076	0.012619	19.9553	-0.0110302	0.436337	6.43e-10	7.94e-11	1.26894	0.0409738	0	0.0463809
65	2017	7	0.499238	-3.59793	C24	Other Manufacturing	0.359137	0.484415	0.2801	9	0.066548	2.06435	0.08197	22.4099	0.00299036	0.0282087	0.758415	0.0516948	6.15802	0.0299036	0.282087	0	0	0.0299036	0.123841	0.0442903	0.0349339	0.0037033	0.0124937	0.0013244	0	0	0	19.8489	-0.157749	0.367485	1.04e-09	1.1e-10	1.28036	0.0442903	1	0.499787
65	2018	8	0.549832	-3.6379	C24	Other Manufacturing	0.388691	0.888477	0.2801	9	0.011689	1.12552	0.021485	22.4215	0.00180298	0.0108342	0.254277	0.0794263	5.5731	0.0180298	0.108342	0	0	0.0180298	0.129596	0.0559663	0.0140407	0.0023366	0.0060635	0.0010091	0	0	0	19.1388	-0.945629	0.350244	3.79e-10	6.31e-11	1.29141	0.0559663	0	0.266306
65	2019	9	0.825444	-3.67796	C24	Other Manufacturing	0.35204	0.959792	0.2801	9	-0.033836	1.04189	0.023514	22.3871	0.00142704	0.00608899	0.147666	0.104366	8.04093	0.0142704	0.0608899	0	0	0.0142704	0.165715	0.061782	0.0100904	0.0023648	0.0037619	0.0008817	0	0	0	0	-13.8824	0	0	0	1.30236	0.061782	0	0.526434
65	2020	10	0.868504	-3.71795	C24	Other Manufacturing	0.332024	0.95699	0.2801	9	-0.015181	1.04494	0.041262	22.3718	0.00100878	0.00422932	0.758698	0.0899017	1.29075	0.0100878	0.0422932	0	0	0.0100878	0.0924994	0.0762557	0.0039121	0.0009331	0.0032251	0.0007693	0	0	0	15.492	-3.92327	0.29796	1.26e-10	3.01e-11	1.31317	0.0762557	0	0.322393
65	2021	11	0.866027	-3.75777	C24	Other Manufacturing	0.368326	0.80122	0.2801	9	0.083489	1.2481	0.099908	22.452	0.00226536	0.00855746	0.335319	0.105024	13.8847	0.0226536	0.0855746	0.00044419	0	0.0222094	0.045765	0.0582328	0.0039163	0.0010367	0.0049832	0.0013192	0	0	0	15.4136	-4.35029	0.273609	2.34e-10	6.2e-11	1.32383	0.0582328	0	0.266713
65	2022	12	0.846103	-3.79784	C24	Other Manufacturing	0.35324	0.840133	0.2855	9	-0.014265	1.19029	0.057098	22.4376	0.00229306	0.00758759	0.512341	0.0976835	8.74636	0.0229306	0.0758759	0	0	0.0229306	0.052491	0.106911	0.0039828	0.0012036	0.008112	0.0024515	0	0	0	21.1352	1.6118	0.380603	2.89e-10	8.73e-11	1.33443	0.106911	0	0.515498
65	2023	13	0.912403	-3.83765	C24	Other Manufacturing	0.334636	0.724656	0.2855	9	0.033206	1.37997	0.086451	22.4703	0.00246086	0.00701098	0.461043	0.102166	26.846	0.0246086	0.0701098	0	0	0.0246086	0.0483234	0.121186	0.0033879	0.0011892	0.0084963	0.0029822	0	0	0	0	-10.2402	0	0	0	1.34486	0.121186	0	0.737526
66	2013	3	0.521293	-3.54219	C25	Processing of Petroleum, Coking, and Processing of Nuclear Fuel	0.553513	0.674836	0.4486	9	0.082442	1.48184	0.023749	21.2465	0.00134484	0.00708833	0.033369	0.109368	3.86737	0.0134484	0.0708833	0.00168105	0.00168105	0.0100863	0	0.0283781	0	0	0.0020115	0.0003816	0	0	0	21.434	3.13578	1.27022	9e-10	1.71e-10	1.26475	0.0283781	0	0.0186399
66	2014	4	0.201653	-3.60894	C25	Processing of Petroleum, Coking, and Processing of Nuclear Fuel	0.615072	0.531465	0.4245	9	0.37348	1.88159	0.052012	21.5638	0.00319003	0.010568	0.236291	0.179632	10.1693	0.0319003	0.10568	0.00147232	0.00147232	0.0289556	0.0043147	0.0282885	0.000456	0.0001376	0.0029895	0.0009024	0	0	0	19.9558	0.0531197	0.861043	9.1e-10	2.75e-10	1.28341	0.0282885	0	0.151139
66	2015	5	0.535195	-3.62957	C25	Processing of Petroleum, Coking, and Processing of Nuclear Fuel	0.502206	0.338593	0.4294	9	-0.212855	2.9534	0.043807	21.3245	0.00229047	0.00721421	0.845275	0.167413	1.63847	0.0229047	0.0721421	0.00156169	0.00156169	0.0197814	0.0054815	0.0322483	0.0003954	0.0001256	0.0023265	0.0007386	0	0	0	20.3995	0.955862	1.1182	8.07e-10	2.56e-10	1.28911	0.0322483	0	0.159709
66	2017	7	0.497896	-3.75575	C25	Processing of Petroleum, Coking, and Processing of Nuclear Fuel	0.255736	0.7635	0.3615	9	0.959053	1.30976	0.009597	22.6119	0.00224863	0.011769	0.745903	0.0991028	4.46311	0.0224863	0.11769	0.00183562	0.00229453	0.0183562	0.0013434	0.0271725	0.0001581	3.02e-05	0.0031979	0.000611	0	0	0	22.4626	2.3208	0.339821	4e-10	7.64e-11	1.32329	0.0271725	0	0.0558234
67	2013	3	0.136722	-3.35155	D44	Production and Supply of Electric Power and Heat Power	0.357757	0.48725	0.3751		0.251854	2.05234	0.078599	21.9992	0.00422817	0.0136986	0.0352382	0.110642	22.5819	0.0422817	0.136986	0	0	0.0422817	0.0843612	0.103396	0.0115563	0.0035669	0.0141638	0.0043717	0	0	0	20.3858	2.07793	0.569109	7.8e-10	2.41e-10	1.20942	0.103396	0	0.511682
67	2014	4	0.11257	-3.39349	D44	Production and Supply of Electric Power and Heat Power	0.352415	0.477265	0.3767		0.065804	2.09527	0.088468	22.0629	0.00463474	0.0149254	0.284735	0.0612538	25.6449	0.0463474	0.149254	0	0	0.0463474	0.0774399	0.108617	0.0115582	0.0035891	0.0162115	0.0050341	0	0	0	19.0878	-0.223614	0.499972	7.46e-10	2.32e-10	1.22186	0.108617	0	0.0330123
67	2015	5	0.111669	-3.43783	D44	Production and Supply of Electric Power and Heat Power	0.371644	0.419267	0.38		0.306479	2.38511	0.074368	22.3303	0.00926534	0.0252809	0.841204	0.213649	1.70712	0.0926534	0.252809	0	0	0.0926534	0.0548918	0.10236	0.0138771	0.0050859	0.0258776	0.009484	0	0	0	20.3963	0.3204	0.408921	1.03e-09	3.79e-10	1.23484	0.10236	1	0.475965
67	2016	6	0.095578	-3.47794	D44	Production and Supply of Electric Power and Heat Power	0.376705	0.396097	0.38		0.032528	2.52464	0.096004	22.3623	0.00947453	0.0256917	0.79249	0.154265	-4.68489	0.0947453	0.256917	0	0	0.0947453	0.0471103	0.100309	0.0121034	0.0044635	0.0257711	0.0095038	0	0	0	19.8024	-0.340334	0.384506	9.88e-10	3.64e-10	1.24644	0.100309	1	0.825618
67	2017	7	0.10291	-3.51791	D44	Production and Supply of Electric Power and Heat Power	0.374684	0.550995	0.38		-0.009649	1.8149	0.128371	22.3526	0.0109749	0.0242311	0.753127	0.0690323	-4.06474	0.109749	0.242311	0	0	0.109749	0.0478831	0.0979037	0.0116026	0.0052551	0.0237232	0.0107448	0	0	0	19.8387	-0.296951	0.388963	9.43e-10	4.27e-10	1.25787	0.0979037	1	0.471508
67	2018	8	0.098789	-3.5575	D44	Production and Supply of Electric Power and Heat Power	0.313915	1.02148	0.3385		0.146067	0.97897	0.043556	22.4889	0.0113621	0.0140374	0.257229	0.0736948	1.3356	0.113621	0.140374	0	0	0.113621	0.0378099	0.0853068	0.0053075	0.004296	0.0119749	0.0096927	0	0	0	20.6297	0.629751	0.352923	4.95e-10	4.01e-10	1.26906	0.0853068	0	0.065432
67	2019	9	0.097024	-3.58511	D44	Production and Supply of Electric Power and Heat Power	0.491554	0.851266	0.3405		0.468395	1.17472	0.073418	22.9319	0.0171435	0.0364015	0.143932	0.126617	14.1643	0.171435	0.364015	0	0	0.171435	0.0526097	0.0930871	0.0191507	0.0090191	0.0338851	0.0159584	0	0	0	19.2556	-2.01844	0.211528	7.7e-10	3.63e-10	1.27679	0.0930871	1	0.845496
67	2020	10	0.099194	-3.61397	D44	Production and Supply of Electric Power and Heat Power	0.589829	0.965319	0.2049		0.221775	1.03593	0.079449	23.1322	0.0140698	0.0154739	0.781803	0.0674704	13.327	0.140698	0.154739	0	0	0.140698	0.0633693	0.0953497	0.0098057	0.0089159	0.0147543	0.0134155	0.693147	0.107257	0.0975242	20.8323	-0.777433	0.187308	2.9e-10	2.64e-10	1.28481	0.0953497	0	0.0342075
67	2021	11	0.093179	-3.6653	D44	Production and Supply of Electric Power and Heat Power	0.526418	0.91515	0.2049		-0.184789	1.09272	0.090028	22.9279	0.0183478	0.0502982	0.3329	0.126442	15.5932	0.183478	0.502982	0.00175577	0	0.181722	0.054311	0.103571	0.0273174	0.0099649	0.0520945	0.0190031	0.693147	0.34864	0.127177	18.1451	-3.03205	0.200128	1.01e-09	3.67e-10	1.29891	0.103571	1	0.514362
67	2022	12	0.088053	-3.70484	D44	Production and Supply of Electric Power and Heat Power	0.517885	1.07734	0.2049		0.010005	0.928209	0.082479	22.9377	0.0166272	0.04408	0.511113	0.102727	6.75398	0.166272	0.4408	0.00189484	0	0.164377	0.0458846	0.0996435	0.0202259	0.0076293	0.0439228	0.0165679	1.79176	0.789807	0.297919	19.0888	-1.90864	0.208484	9.19e-10	3.47e-10	1.30964	0.0996435	1	0.494799
67	2023	13	0.085433	-3.74771	D44	Production and Supply of Electric Power and Heat Power	0.497261	1.02263	0.2049		-0.062165	0.977866	0.070255	22.8735	0.0129242	0.0282021	0.474298	0.0354167	-2.15701	0.129242	0.282021	0.0019362	0	0.127305	0.0474563	0.0892177	0.0133837	0.0061333	0.0251613	0.0115306	1.94591	0.548788	0.251492	0	-11.5822	0	0	0	1.32115	0.0892177	1	0.467233
68	2017	7	0.10291	-3.49708	D44	Production and Supply of Electric Power and Heat Power	0.537133	0.378753	0.19	8	0.526783	2.64025	0.053353	21.1954	0.00828651	0.0330882	0.746729	0.0960407	4.80891	0.0828651	0.330882	0	0	0.0828651	0.0126764	0.0984139	0.0041944	0.0010504	0.0325634	0.0081551	0	0	0	21.7494	2.46707	1.35638	4.49e-09	1.12e-09	1.25193	0.0984139	1	0.0715201
68	2018	8	0.098789	-3.50715	D44	Production and Supply of Electric Power and Heat Power	0.857313	0.501947	0.19	9	-0.212855	1.99224	-0.988206	20.9321	0.00390193	0.00770925	0.246651	0.0914945	-2.7924	0.0390193	0.0770925	0	0	0.0390193	0.0183736	0.0855969	0.0014165	0.0007169	0.0065989	0.0033399	0	0	0	19.9854	-0.213772	1.62189	1.25e-09	6.33e-10	1.2548	0.0855969	0	0.322393
69	2016	6	0.284198	-3.69816	Q84	Production and Supply of Gas	0.500903	0.263669	0.3181	9	-0.158158	3.79263	0.010056	21.206	0.010989	0.0233786	0.749226	0.185187	-0.0613267	0.10989	0.233786	0	0	0.10989	0.008305	0.0757082	0.0019416	0.0009126	0.0176995	0.0083196	1.09861	0.25684	0.120727	20.4146	1.29124	1.25976	2.95e-09	1.38e-09	1.30784	0.0757082	1	0.782492
69	2017	7	0.231741	-3.74151	Q84	Production and Supply of Gas	0.489346	0.418367	0.3066	9	0.034115	2.39025	0.009137	21.2396	0.0115799	0.0403168	0.733294	0.145896	-0.723103	0.115799	0.403168	0	0	0.115799	0.0530791	0.0737512	0.0213998	0.0061465	0.0297341	0.0085403	0	0	0	21.2608	2.11392	1.2687	5.11e-09	1.47e-09	1.31949	0.0737512	1	0.840525
69	2018	8	0.214463	-3.81809	Q84	Production and Supply of Gas	0.559754	0.710803	0.2566	9	0.59348	1.40686	-0.042812	21.7055	0.00764365	0.020854	0.237119	0.109337	6.20106	0.0764365	0.20854	0	0	0.0764365	0.0717006	0.0779742	0.0149525	0.0054805	0.0162608	0.0059601	0	0	0	21.2292	1.24172	0.794996	1.66e-09	6.08e-10	1.33975	0.0779742	1	0.843487
70	2013	3	0.711266	-3.92996	N77	Other Manufacturing	0.26344	0.561214	0.6525	8	0.226041	1.78185	0.073927	20.8005	0.00340225	0.013285	0.0329925	0.181067	1.11716	0.0340225	0.13285	0.00104685	0	0.0329757	0	0.0617477	0	0	0.0082032	0.0021008	0	0	0	18.2929	2.06874	1.69333	2.25e-09	5.76e-10	1.36863	0.0617477	0	0.0886433
71	2014	3	0.601509	-3.63784	C24	Other Manufacturing	0.390445	0.679681	0.2996	7	0.02855	1.47128	0.065398	22.3332	0.00079808	0.00431406	0.270679	0.0888181	9.53832	0.0079808	0.0431406	0	0	0.00798085	0.0002934	0.022099	1.27e-05	2.34e-06	0.0009534	0.0001764	0	0	0	20.9362	1.23685	0.418527	1.81e-10	3.34e-11	1.29139	0.022099	0	0.265432
71	2015	4	0.473887	-3.67779	C24	Other Manufacturing	0.383126	0.377598	0.2996	7	-0.01029	2.64832	0.018594	22.3228	0.00041348	0	0.84243	0.191274	-14.1635	0.0059663	0.0226757	0	0	0.00313136	0.204159	0.0293595	0.0046295	0.0012181	0.0006657	0.0001752	0	0	0	20.773	0.798838	0.419581	9.51e-11	2.5e-11	1.30231	0.0293595	0	0.0333306
71	2016	5	0.393886	-3.71776	C24	Other Manufacturing	0.375877	0.618367	0.2996	7	-0.005939	1.61716	0.013811	22.3169	0.00103116	0.00593824	0.739428	0.191806	-52.0743	0.0103116	0.0593824	0	0	0.0103116	0.213529	0.0296253	0.0126798	0.0022018	0.0017592	0.0003055	0	0	0	21.6676	1.70409	0.440265	2.61e-10	4.54e-11	1.31312	0.0296253	0	0.0708914
71	2017	6	0.499238	-3.75394	C24	Other Manufacturing	0.191813	0.828959	0.2996	7	-0.211109	1.20633	0.027713	22.0797	0.00146199	0.0135417	0.756369	0.0488193	-31.5563	0.0146199	0.135417	0	0	0.0146199	0.269098	0.0366452	0.0364403	0.0039342	0.0049624	0.0005357	0	0	0	21.3501	2.45025	0.549904	7.45e-10	8.04e-11	1.32281	0.0366452	0	0.793729
71	2018	7	0.549832	-3.79507	C24	Other Manufacturing	0.212806	1.17258	0.2996	7	0.047562	0.852818	0.02876	22.1262	0.00131546	0.00709723	0.265741	0.0570845	-11.4611	0.0131546	0.0709723	0	0	0.0131546	0.247548	0.0497583	0.017569	0.0032564	0.0035315	0.0006546	0	0	0	20.2229	1.24687	0.497222	3.53e-10	6.54e-11	1.3337	0.0497583	0	0.470943
71	2019	8	0.825444	-3.83654	C24	Other Manufacturing	0.2614	1.14211	0.2996	7	0.080121	0.875572	0.017087	22.2033	0.00121803	0.00822079	0.151903	0.0789946	0.791237	0.0121803	0.0822079	0	0	0.0121803	0.138411	0.0634885	0.0113785	0.0016859	0.0052193	0.0007733	0.693147	0.0569822	0.0084427	20.5529	1.31126	0.467853	3.85e-10	5.7e-11	1.34457	0.0634885	0	0.0463809
71	2020	9	0.868504	-3.87537	C24	Other Manufacturing	0.279934	1.14748	0.2996	7	-0.061298	0.871473	-0.086839	22.14	0.00147509	0.0121328	0.795989	0.0526754	-11.7676	0.0147509	0.121328	0	0	0.0147509	0.0467563	0.0785428	0.0056729	0.0006897	0.0095295	0.0011586	1.09861	0.133293	0.0162055	19.4506	0.550001	0.471672	5.72e-10	6.96e-11	1.35464	0.0785428	0	0.0675472
72	2017	6	0.10291	-3.51689	D44	Production and Supply of Electric Power and Heat Power	0.506408	0.963605	0.7561	6	0.059256	1.03777	0.124891	24.5477	0.00718759	0.0247884	0.758323	0.0962413	161.831	0.0718759	0.247884	0.00042033	0.00042033	0.0710353	0.25863	0.0948494	0.0641103	0.0185893	0.0235116	0.0068174	0	0	0	23.8613	0.300743	0.0520924	1.29e-10	3.74e-11	1.25758	0.0948494	1	0.832729
72	2018	7	0.098789	-3.52642	D44	Production and Supply of Electric Power and Heat Power	0.428361	1.00472	0.6574	7	0.171254	0.995304	0.106862	24.7057	0.00839329	0.025307	0.263672	0.0709919	61.2209	0.0839329	0.25307	0	0.00039968	0.0835332	0.302608	0.0813546	0.076581	0.0253987	0.0205884	0.0068283	0	0	0	23.4668	0.100738	0.0437405	1.11e-10	3.67e-11	1.26028	0.0813546	1	0.887114
72	2019	8	0.097024	-3.50968	D44	Production and Supply of Electric Power and Heat Power	0.476127	1.04267	0.7084	7	0.308375	0.959079	0.08474	24.9745	0.00800061	0.0238185	0.147492	0.117926	37.7362	0.0800061	0.238185	0.00076196	0.00038098	0.0788632	0.314474	0.0891194	0.0749031	0.0251599	0.0212269	0.0071301	0	0	0	23.4163	-0.463343	0.0333591	7.95e-11	2.67e-11	1.25552	0.0891194	1	0.712209
72	2020	9	0.099194	-3.53606	D44	Production and Supply of Electric Power and Heat Power	0.47215	1.16177	0.7174	7	0.062316	0.860756	0.077743	25.035	0.00823694	0.0215311	0.770338	0.078818	14.2519	0.0823694	0.215311	0.00035813	0.00035813	0.0816531	0.347427	0.0911724	0.0748049	0.0286174	0.0196304	0.0075098	1.38629	0.298484	0.114188	23.8451	0.236515	0.0319773	6.89e-11	2.63e-11	1.26301	0.0911724	1	0.456051
72	2021	10	0.093179	-3.5585	D44	Production and Supply of Electric Power and Heat Power	0.526942	1.16869	0.7382	7	0.078929	0.855658	-0.020536	25.111	0.00933094	0.0340338	0.339633	0.113336	70.0558	0.0933094	0.340338	0.00034559	0.00069118	0.0922726	0.336497	0.0999993	0.114523	0.0313984	0.0340336	0.0093309	1.09861	0.3739	0.102511	23.7658	-0.266548	0.0295395	1.01e-10	2.76e-11	1.26934	0.0999993	1	0.887114
72	2022	11	0.088053	-3.59163	D44	Production and Supply of Electric Power and Heat Power	0.539397	1.23269	0.6952	6	0.02933	0.811233	0.007892	25.1401	0.00842113	0.0306102	0.522179	0.0848383	116.424	0.0842113	0.306102	0.00034655	0.0006931	0.0831716	0.359511	0.0956736	0.110047	0.0302749	0.0292859	0.0080568	0	0	0	23.8167	-0.144888	0.0287521	8.8e-11	2.42e-11	1.27861	0.0956736	1	0.506273
72	2023	12	0.085433	-3.61475	D44	Production and Supply of Electric Power and Heat Power	0.556191	1.1969	0.7382	7	0.067021	0.83549	0.073583	25.2105	0.00762802	0.0306178	0.47502	0.0607137	130.777	0.0762802	0.306178	0.00033165	0.00066331	0.0752852	0.333644	0.0856404	0.102154	0.0254504	0.0262212	0.0065327	0	0	0	0	-13.8824	0	0	0	1.28502	0.0856404	1	0.748092
73	2015	3	0.301859	-3.40665	D45	Production and Supply of Gas	0.193698	0.211498	0.285	5	0.118011	4.72819	0.128466	20.7764	0.0193753	0.0369843	0.847049	0.147379	1.84153	0.193752	0.369843	0	0	0.193752	0	0.0851328	0	0	0.0314858	0.0164947	0	0	0	14.3461	-2.91913	1.3604	5.03e-09	2.64e-09	1.22573	0.0851328	1	0.528848
73	2016	4	0.284198	-3.44909	D45	Production and Supply of Gas	0.150675	0.249154	0.285	5	0.017887	4.01359	0.086282	20.7941	0.0215805	0.0469729	0.752125	0.183123	0.730627	0.215805	0.469729	0	0	0.215805	0	0.0762272	0	0	0.0358061	0.0164502	0	0	0	0	-13.8824	0	0	0	1.23811	0.0762272	1	0.471174
73	2017	5	0.231741	-3.49548	D45	Production and Supply of Gas	0.135904	0.29975	0.285	5	0.048517	3.33612	0.07689	20.8415	0.0197908	0.0596847	0.757106	0.0550091	0.192395	0.197908	0.596847	0	0	0.197908	0	0.0762787	0	0	0.0455267	0.0150962	0	0	0	18.9674	1.82241	1.68526	1.01e-08	3.34e-09	1.25147	0.0762787	1	0.344146
73	2018	6	0.214463	-3.54852	D45	Production and Supply of Gas	0.145157	0.350302	0.285	5	0.106899	2.85468	0.065788	20.943	0.0216176	0.0497427	0.229082	0.122411	-0.103931	0.216176	0.497427	0.00057647	0	0.215599	0	0.0812334	0	0	0.0404077	0.0175607	0	0	0	19.8445	2.59747	1.59291	7.92e-09	3.44e-09	1.26653	0.0812334	1	0.326293
73	2019	7	0.21477	-3.59667	D45	Production and Supply of Gas	0.150362	0.488042	0.285	5	0.069655	2.049	0.061667	21.0104	0.0224009	0.0497872	0.141891	0.13205	1.70667	0.224009	0.497872	0.00104433	0	0.222965	0.0043623	0.084183	0.0021719	0.0009772	0.0419124	0.0188578	0	0	0	20.3503	3.01368	1.52714	7.6e-09	3.42e-09	1.28001	0.084183	1	0.0329982
74	2016	3	0.393886	-3.41923	C41	Other Manufacturing	0.107669	0.471712	0.3532		0.673	2.11994	0.121224	20.87	0.00096993	0.00321199	0.769184	0.170953	1.99462	0.0096993	0.0321199	0	0	0.00969932	0.0014765	0.042099	4.74e-05	1.43e-05	0.0013522	0.0004083	0	0	0	15.3735	-1.58143	1.32751	4.26e-10	1.29e-10	1.22942	0.042099	0	0.0643264
74	2017	3	0.499238	-3.48383	C41	Other Manufacturing	0.201848	0.627798	0.3532		0.224181	1.59287	0.11152	21.0723	0.00082861	0.00274223	0.753695	0.0688332	2.89222	0.0082861	0.0274223	0	0	0.00828615	0.213772	0.0395571	0.0058621	0.0017713	0.0010847	0.0003278	0	0	0	15.1413	-2.47797	1.06802	2.93e-10	8.85e-11	1.24813	0.0395571	0	0.327606
74	2018	4	0.549832	-3.53206	C41	Other Manufacturing	0.209433	0.809491	0.3583		0.077851	1.23534	0.08419	21.1473	0.00087957	0.00155682	0.255388	0.0771506	3.14606	0.0087957	0.0226757	0	0	0.00879567	0.22408	0.0509935	0.0050812	0.0019709	0.0011563	0.0004485	0	0	0	17.8691	0.191845	1.16939	2.65e-10	1.03e-10	1.26188	0.0509935	0	0.188919
74	2019	5	0.825444	-3.59368	C41	Other Manufacturing	0.337335	0.801835	0.3583		0.250058	1.24714	0.073423	21.3705	0.00121156	0.00631912	0.151598	0.081109	1.98947	0.0121156	0.0631912	0	0	0.0121156	0.0994955	0.0659207	0.0062872	0.0012054	0.0041656	0.0007987	0	0	0	18.4072	-0.055006	0.963641	6.09e-10	1.17e-10	1.27917	0.0659207	0	0.0184145
74	2020	6	0.868504	-3.63673	C41	Other Manufacturing	0.330245	0.851389	0.3583		0.036203	1.17455	0.058708	21.406	0.00167484	0.00998238	0.760772	0.0878422	0.896088	0.0167484	0.0998238	0	0	0.0167484	0.0414687	0.0788072	0.0041396	0.0006945	0.0078668	0.0013199	0	0	0	17.7401	-0.405197	0.896268	8.95e-10	1.5e-10	1.29108	0.0788072	0	0.0740369
74	2021	7	0.866027	-3.66532	C41	Other Manufacturing	0.44446	0.842599	0.3583		-0.119407	1.1868	-0.350254	21.2789	0.00236655	0.00749154	0.339431	0.0619782	2.51217	0.0236655	0.0749154	0	0	0.0236655	0.0566138	0.0574579	0.0042412	0.0013398	0.0043045	0.0013598	0	0	0	19.8395	1.28969	1.13825	8.53e-10	2.69e-10	1.29892	0.0574579	0	0.0183596
74	2022	8	0.846103	-3.69987	C41	Other Manufacturing	0.354975	0.830673	0.3583		-0.054366	1.20384	0.088418	21.223	0.00215436	0.00722804	0.516795	0.0753321	2.4425	0.0215436	0.0722805	0	0.00053859	0.021005	0.0385735	0.107839	0.0027881	0.000831	0.0077946	0.0023232	0	0	0	18.4688	0.523272	1.12053	8.1e-10	2.41e-10	1.3083	0.107839	0	0.3272
74	2023	9		-3.74014	C41	Other Manufacturing	0.358777	0.750145	0.3583		0.002713	1.33308	0.059549	21.2257	0.0023595	0.00932039	0.467233	0.0686555	2.42387	0.023595	0.0932039	0.00053625	0	0.0230588	0.0303698	0.122308	0.0028306	0.0007166	0.0113996	0.0028859	0	0	0	16.8112	7.01114	1.0172	9.48e-10	2.4e-10	1.31912	0.122308	0	0.474298
75	2016	3	0.393886	-3.49572	C24	Other Manufacturing	0.723899	0.77138	0.2372	7	0.473948	1.29638	0.104098	23.1044	0.001494	0.00510899	0.792598	0.154765	74.9723	0.01494	0.0510899	0.00146951	0.00024492	0.0132256	0.0046162	0.0419143	0.0002358	6.9e-05	0.0021414	0.0006262	1.79176	0.0915409	0.0267689	22.6721	0.233458	0.209595	1.07e-10	3.13e-11	1.25154	0.0419143	0	0.0674118
75	2017	3	0.499238	-3.49738	C24	Other Manufacturing	0.674315	0.82369	0.1841	7	0.596477	1.21405	0.065128	23.5722	0.00121318	0.00322928	0.754482	0.0908065	90.9041	0.0121318	0.0322928	0	0.00727905	0.0048527	0.00532	0.0505282	0.0001718	6.45e-05	0.0016317	0.000613	1.38629	0.0447673	0.0168182	23.0188	0.173546	0.133293	4.3e-11	1.62e-11	1.25202	0.0505282	0	0.0518032
75	2018	4	0.549832	-3.55682	C24	Other Manufacturing	0.649098	0.979947	0.179	9	-0.188455	1.02046	-0.019153	23.3634	0.00135213	0.00155682	0.228247	0.133978	71.2007	0.0135213	0.0226757	0	0.0103567	0.00316456	0.0149174	0.062002	0.0003383	0.0002017	0.0014059	0.0008383	0.693147	0.0157176	0.0093723	23.7845	1.39067	0.16971	3.85e-11	2.29e-11	1.26887	0.062002	0	0.747345
75	2019	5	0.825444	-3.60466	C24	Other Manufacturing	0.633012	0.994315	0.131	9	-0.090324	1.00572	0.00887	23.2653	0.00192302	0.00222552	0.14362	0.121836	-0.924713	0.0192302	0.0226757	0	0.0119795	0.00725072	0.0118933	0.0713958	0.0002697	0.0002287	0.001619	0.001373	0.693147	0.0157176	0.0133294	22.6989	0.535145	0.178661	4.05e-11	3.44e-11	1.28223	0.0713958	0	0.274085
75	2020	6	0.868504	-3.66194	C24	Other Manufacturing	0.821754	0.906968	0.2998	9	-0.200941	1.10258	-0.988206	22.9956	0.00108258	0.00359454	0.75611	0.0888873	-112.106	0.0108258	0.0359454	0	0.00346425	0.00736154	0.015181	0.0801216	0.0005457	0.0001643	0.00288	0.0008674	1.09861	0.03949	0.0118934	22.6738	0.41748	0.233701	8.4e-11	2.53e-11	1.29799	0.0801216	0	0.155296
76	2017	3	0.499238	-3.65708	C24	Other Manufacturing	0.558166	0.659683	0.3053		0.028382	1.51588	0.048645	21.6885	0.00082861	0.00614251	0.751104	0.0763362	-5.61047	0.0082861	0.0614251	0	0	0.00639312	0.02003	0.049754	0.0012303	0.000166	0.0030561	0.0004123	0	0	0	21.614	1.71354	0.82327	5.06e-10	6.82e-11	1.29667	0.049754	0	0.0527535
76	2018	4	0.549832	-3.70514	C24	Other Manufacturing	0.613281	0.71489	0.3053		0.162632	1.39882	0.023682	21.8392	0.00127778	0.00251362	0.241947	0.0996306	-3.0725	0.0127778	0.0251362	0	0	0.0127778	0.031833	0.0611117	0.0008002	0.0004068	0.0015361	0.0007809	0	0	0	21.6931	1.44381	0.710701	1.79e-10	9.08e-11	1.30972	0.0611117	0	0.0562777
76	2019	5	0.825444	-3.74972	C24	Other Manufacturing	0.645956	0.835589	0.3053		0.114574	1.19676	0.026248	21.9477	0.00134372	0.00329354	0.141215	0.135113	0.555435	0.0134372	0.0329354	0	0	0.0134372	0.0284279	0.0703624	0.0009363	0.000382	0.0023174	0.0009455	0	0	0	21.6036	1.10917	0.635013	2.09e-10	8.53e-11	1.32168	0.0703624	0	0.0194258
76	2020	6	0.868504	-3.79143	C24	Other Manufacturing	0.654332	0.887192	0.3053		0.049089	1.12715	0.023074	21.9956	0.00100626	0.003663	0.767574	0.0808973	-6.3754	0.0100626	0.03663	0	0	0.00811069	0.0257649	0.0795924	0.0009438	0.0002593	0.0029155	0.0008009	0	0	0	21.6739	1.41631	0.607269	2.22e-10	6.11e-11	1.33274	0.0795924	0	0.243924
77	2018	3	0.458033	-3.79973	C25	Processing of Petroleum, Coking, and Processing of Nuclear Fuel	0.185169	0.573031	0.3767		0.054132	1.74511	0.028751	20.467	0.00146122	0.00253678	0.240442	0.10284	1.11906	0.0146122	0.0253678	0.00116898	0	0.0134432	0.0014689	0.0542072	3.73e-05	2.15e-05	0.0013751	0.0007921	0.693147	0.0175836	0.0101284	14.833	-2.13101	1.9166	4.86e-10	2.8e-10	1.33493	0.0542072	0	0.235901
77	2019	3	0.452788	-3.84655	C25	Processing of Petroleum, Coking, and Processing of Nuclear Fuel	0.203432	0.39543	0.2826		0.042742	2.52889	0.025159	20.5088	0.00170017	0.00591716	0.152924	0.0739882	1.65232	0.0170017	0.0591716	0.0010001	0	0.0160016	0	0.099072	0	0	0.0058622	0.0016844	1.60944	0.095233	0.0273632	14.724	-2.31907	1.82454	1.08e-09	3.1e-10	1.34718	0.099072	0	0.322393
77	2020	4	0.397822	-3.97563	C25	Processing of Petroleum, Coking, and Processing of Nuclear Fuel	0.612452	0.51076	0.2235		0.959053	1.95787	0.169809	21.1813	0.0103566	0.0282912	0.725179	0.12308	4.06349	0.103566	0.282912	0.002105	0	0.101461	0	0.09806	0	0	0.0277424	0.0101557	1.09861	0.310811	0.113779	20.268	0.977699	1.28201	3.63e-09	1.33e-09	1.38018	0.09806	1	0.0513083
77	2022	6	0.28445	-4.04785	C25	Processing of Petroleum, Coking, and Processing of Nuclear Fuel	0.545586	0.571158	0.2235		-0.105215	1.75083	-0.040387	21.1084	0.0195187	0.0241127	0.509729	0.107065	0.03272	0.195187	0.241127	0.00309119	0.0008832	0.191212	0	0.0911641	0	0	0.0219821	0.017794	0	0	0	15.0867	-3.77292	1.02643	2.47e-09	2e-09	1.39819	0.0911641	1	0.743438
77	2023	7	0.412447	-4.0846	C25	Processing of Petroleum, Coking, and Processing of Nuclear Fuel	0.642949	0.514883	0.2235		-0.028872	1.94219	-0.310525	21.0791	0.0183732	0.0284267	0.466568	0.0703837	-3.63894	0.183732	0.284267	0.00301906	0.00043129	0.180281	0.0015213	0.0807632	0.0004324	0.0002795	0.0229583	0.0148387	0	0	0	0	-9.97575	0	0	0	1.40722	0.0807632	1	0.525099
78	2020	3	0.868504	-3.67562	F51	Other Manufacturing	0.190146	0.323236	0.5556	11	0.123895	3.09372	0.188009	22.6187	0.00175828	0.00719895	0.717238	0.131194	12.7868	0.0175828	0.0719895	0	0	0.0175828	0.0591561	0.0779228	0.0042586	0.0010401	0.0056096	0.0013701	2.63906	0.189985	0.046402	22.0145	2.90503	0.330759	2.38e-10	5.82e-11	1.30172	0.0779228	0	0.0419751
78	2021	4	0.866027	-3.71444	F51	Other Manufacturing	0.173726	0.342504	0.5556	11	0.054144	2.91967	0.210788	22.6715	0.00243463	0.00580271	0.338994	0.0972777	42.8526	0.0243463	0.0580271	0	0	0.0243463	0.0553395	0.0575489	0.0032112	0.0013473	0.0033394	0.0014011	2.77259	0.160885	0.0675023	16.5223	-2.68908	0.235491	1.37e-10	5.73e-11	1.31223	0.0575489	0	0.328495
78	2022	5	0.846103	-3.75217	F51	Other Manufacturing	0.204852	0.452029	0.5557	11	0.084255	2.21225	0.179731	22.7524	0.00199772	0.00545207	0.507971	0.13219	56.7879	0.0199772	0.0545207	0	0	0.0199772	0.0215066	0.108976	0.0011726	0.0004296	0.0059415	0.002177	3.7612	0.205063	0.0751382	16.5015	-2.79787	0.216918	1.18e-10	4.33e-11	1.32233	0.108976	0	0.0198259
78	2023	6	0.912403	-3.79041	F51	Other Manufacturing	0.203155	0.441716	0.5557	11	0.053263	2.2639	0.205613	22.8043	0.00170837	0.00310349	0.471163	0.0742913	112.059	0.0170837	0.0310349	0	0	0.0108138	0.0205726	0.122921	0.0006385	0.0003515	0.0038148	0.0020999	4.8752	0.151302	0.0832864	0	-10.114	0	0	0	1.33247	0.122921	0	0.322303
79	2020	3	0.099194	-3.84498	D44	Production and Supply of Electric Power and Heat Power	0.721767	0.789884	0.2793		0.089513	1.26601	0.044076	21.5095	0.00673725	0.0238095	0.765009	0.0836418	0.364463	0.0673725	0.238095	0.0160411	0	0.0513314	0.0403656	0.095688	0.0096109	0.0027195	0.0227829	0.0064467	0	0	0	20.6941	0.659605	0.942693	2.24e-09	6.35e-10	1.34677	0.095688	1	0.0537752
79	2021	4	0.093179	-3.88004	D44	Production and Supply of Electric Power and Heat Power	0.690031	0.642147	0.2824		-0.061403	1.55728	0.043662	21.4462	0.00767218	0.029484	0.307218	0.327613	0.390264	0.0767218	0.29484	0.0186261	0	0.0580957	0.0474203	0.103659	0.0139814	0.0036382	0.0305627	0.0079529	0	0	0	20.7277	0.815422	1.006	2.97e-09	7.72e-10	1.35584	0.103659	1	0.792744
79	2022	5	0.088053	-3.92047	D44	Production and Supply of Electric Power and Heat Power	0.67678	0.66631	0.2124		0.005392	1.5008	0.046139	21.4516	0.0103093	0.0343328	0.504938	0.129387	1.09031	0.103093	0.343328	0.0152398	0	0.087853	0.0125659	0.100065	0.0043142	0.0012955	0.0343552	0.010316	0	0	0	20.3783	0.673222	0.983737	3.38e-09	1.01e-09	1.36621	0.100065	1	0.325677
79	2023	6		-3.97154	D44	Production and Supply of Electric Power and Heat Power	0.528266	0.64504	0.2846		0.161326	1.55029	0.047012	21.6014	0.00985009	0.0303226	0.465039	0.0784326	1.33497	0.0985009	0.303226	0.0133927	0	0.0851082	0.009882	0.0896874	0.0029965	0.0009734	0.0271955	0.0088343	0	0	0	0	-10.0395	0	0	0	1.37915	0.0896874	1	0.343303
80	2020	3	0.148414	-4.22741	D45	Production and Supply of Gas	0.53704	0.589054	0.4216	9	0.227927	1.69764	0.142975	22.8807	0.0365224	0.0626299	0.69415	0.154599	32.2234	0.365224	0.626299	0	0	0.365224	0.0843495	0.0747071	0.0528279	0.0308064	0.046789	0.0272848	0	0	0	22.4803	1.43037	0.259927	1.63e-09	9.49e-10	1.44159	0.0747071	1	0.465635
80	2021	4	0.326781	-4.23729	D45	Production and Supply of Gas	0.598549	0.736411	0.4216	8	0.583876	1.35794	0.115178	23.3578	0.0363276	0.0553087	0.336827	0.147866	84.3688	0.363276	0.553087	0	0	0.363276	0.0766299	0.0830655	0.0423831	0.0278378	0.0459425	0.0301757	0	0	0	22.6826	0.651064	0.162751	9e-10	5.91e-10	1.44392	0.0830655	1	0.506188
80	2022	5	0.326682	-4.27216	D45	Production and Supply of Gas	0.56535	0.748065	0.4184	9	0.061329	1.33678	0.100258	23.4173	0.0349205	0.0622231	0.474937	0.304408	124.962	0.349205	0.622231	0.00170178	0.00034036	0.347163	0.0788278	0.0901782	0.0490491	0.0275271	0.0561117	0.0314907	0	0	0	21.9772	0.165453	0.148578	9.24e-10	5.19e-10	1.45212	0.0901782	1	0.843744
80	2023	6	0.306692	-4.29568	D45	Production and Supply of Gas	0.578524	0.82229	0.4038	9	0.186961	1.21612	0.125385	23.5887	0.0308127	0.0496879	0.479043	0.0529826	180.234	0.308127	0.496879	0.00028797	0.00086391	0.306975	0.0889552	0.0885844	0.0441999	0.0274095	0.0440157	0.0272952	1.09861	0.545877	0.338512	23.0849	7.01114	0.131484	6.53e-10	4.05e-10	1.45761	0.0885844	1	0.843448
81	2023	3	0.249794	-4.39795	D46	Production and Supply of Water	0.365605	0.817632	0.7382		0.15509	1.22304	0.10146	22.3954	0.00556925	0.010512	0.471801	0.0477534	2.21407	0.0556925	0.10512	0.00136949	0	0.054323	0.0069314	0.094723	0.0007286	0.000386	0.0099573	0.0052754	0	0	0	21.4164	7.01114	0.40231	4.23e-10	2.24e-10	1.48114	0.094723	0	0.0348524
82	2022	3	0.088053	-2.85524	D44	Production and Supply of Electric Power and Heat Power	0.613878	1.04391	0.5891		0.022455	0.957934	0.096516	26.737	0.0231919	0.0394619	0.538399	0.0412851	219.472	0.231919	0.394619	0	0	0.231919	0.0353454	0.0997769	0.013948	0.0081973	0.0393739	0.0231401	0	0	0	25.2635	-1.0881	0.0061767	2.44e-11	1.43e-11	1.04916	0.0997769	1	0.77776
82	2023	4	0.085433	-2.83689	D44	Production and Supply of Electric Power and Heat Power	0.601917	1.01572	0.5889		0.015243	0.984518	0.103118	26.7521	0.0216993	0.0384387	0.480739	0.0322067	119.639	0.216993	0.384387	0	0.00033958	0.216653	0.036735	0.0893517	0.0141204	0.0079712	0.0343456	0.0193887	0	0	0	21.4164	4.34023	0.0051575	1.98e-11	1.12e-11	1.04271	0.0893517	1	0.845496
83	2013	3	0.711266	-3.66464	L72	Other Manufacturing	0.358447	0.573828	0.56	9	0.09024	1.74268	0.075667	20.3776	0.00084555	0.00323176	0.0330267	0.253872	2.49079	0.0084555	0.0323176	0	0	0.00845547	0.0201799	0.0603063	0.0006522	0.0001706	0.001949	0.0005099	0	0	0	0	-13.8824	0	0	0	1.29873	0.0603063	0	0.161855
83	2014	4	0.601509	-3.71876	L72	Other Manufacturing	0.412654	0.500823	0.56	9	0.087106	1.99671	0.093027	20.4612	0.00129573	0.0043554	0.259169	0.115496	3.38024	0.0129573	0.043554	0	0	0.0129573	0.0177037	0.0209383	0.0007711	0.0002294	0.0009119	0.0002713	0	0	0	14.6912	-2.6473	1.90935	8.32e-10	2.47e-10	1.31339	0.0209383	0	0.280207
83	2015	5	0.473887	-3.77122	L72	Other Manufacturing	0.416985	0.201855	0.5522	9	0.079863	4.95405	0.11713	20.538	0.00171942	0.00950735	0.822205	0.430206	3.40313	0.0171942	0.0950735	0	0	0.0171942	0.0239048	0.0406254	0.0022727	0.000411	0.0038624	0.0006985	0.693147	0.0658999	0.0119181	15.1891	-2.55096	1.82808	1.74e-09	3.14e-10	1.3274	0.0406254	0	0.267874
83	2016	6	0.393886	-3.95325	L72	Other Manufacturing	0.130625	0.609906	0.2619	9	0.959053	1.6396	0.034911	22.0544	0.00161347	0.0107076	0.78283	0.161238	5.81489	0.0161347	0.107076	0	0	0.0161347	0.0053451	0.0418714	0.0005723	8.62e-05	0.0044834	0.0006756	1.38629	0.148439	0.0223674	19.0865	0.48163	0.504216	5.4e-10	8.14e-11	1.37454	0.0418714	0	0.0408456
83	2017	7	0.499238	-3.99652	L72	Other Manufacturing	0.183383	0.708772	0.2615	9	0.159687	1.41089	0.090163	22.2026	0.00130515	0.00900901	0.754342	0.0694157	13.6661	0.0130515	0.0900901	0	0.00042102	0.0126305	0.005869	0.0504993	0.0005287	7.66e-05	0.0045495	0.0006591	1.79176	0.16142	0.0233851	20.3516	1.3305	0.463605	4.18e-10	6.05e-11	1.38542	0.0504993	0	0.752125
83	2018	8	0.549832	-4.02431	L72	Other Manufacturing	0.177989	0.823168	0.2612	9	-0.212855	1.21482	-0.297591	21.8219	0.00106651	0.00505443	0.238132	0.108982	16.109	0.0106651	0.0505443	0	0	0.0106651	0.0363048	0.0608764	0.001835	0.0003872	0.003077	0.0006493	1.38629	0.0700693	0.014785	21.3387	2.91099	0.711248	3.59e-10	7.59e-11	1.39235	0.0608764	0	0.260413
84	2014	4	0.601509	-3.44616	C38	Other Manufacturing	0.3572	0.692965	0.4078	5	0.902983	1.44308	0.010616	21.0931	0.00115618	0.00427543	0.262755	0.1055	2.41632	0.0115618	0.0427543	0.00048174	0.00048174	0.0105983	0.0078366	0.0215961	0.000335	9.06e-05	0.0009233	0.0002497	0	0	0	17.7435	-0.200773	1.22582	5.24e-10	1.42e-10	1.23726	0.0215961	0	0.0798877
84	2015	5	0.473887	-3.48667	C38	Other Manufacturing	0.338803	0.379157	0.3136	5	0.004604	2.63743	0.038522	21.0977	0.00121665	0.00503778	0.841905	0.206973	4.11321	0.0121665	0.0503778	0.00045061	0.00045061	0.0112653	0.0158186	0.0411308	0.0007969	0.0001925	0.0020721	0.0005004	0	0	0	19.3687	1.17646	1.33197	6.71e-10	1.62e-10	1.24895	0.0411308	0	0.260291
85	2013	3	0.711266	-3.38166	C17	Other Manufacturing	0.113279	0.650275	0.4587	7	0.046644	1.53781	0.033279	20.3605	0.0013157	0.00456204	0.0329949	0.144271	0.620499	0.013157	0.0456204	0	0	0.013157	0.0348398	0.0592591	0.0015894	0.0004584	0.0027034	0.0007797	0	0	0	14.5364	-0.254199	2.0894	9.53e-10	2.75e-10	1.21837	0.0592591	0	0.846734
85	2014	3	0.601509	-3.47584	C17	Other Manufacturing	0.29957	0.623719	0.4587	5	0.404396	1.60329	0.045551	20.7001	0.00138696	0.00469641	0.263986	0.102319	2.51242	0.0138696	0.0469641	0	0	0.0138696	0	0.0221185	0	0	0.0010388	0.0003068	0	0	0	17.2209	0.031271	1.7625	8.28e-10	2.44e-10	1.24584	0.0221185	0	0.282473
85	2015	4	0.473887	-3.53945	C17	Other Manufacturing	0.403468	0.265836	0.3549	5	0.187249	3.76172	0.043077	20.8717	0.00128427	0.00985663	0.819976	0.456568	5.40006	0.0128427	0.0985663	0.00055838	0	0.0122843	0.0535333	0.0387736	0.0052766	0.0006875	0.0038218	0.000498	0	0	0	18.5245	0.381395	1.5969	1.57e-09	2.05e-10	1.26397	0.0387736	0	0.157216
85	2016	5	0.393886	-3.58693	C17	Other Manufacturing	0.384826	0.298673	0.3649	6	0.060322	3.34814	0.094146	20.9303	0.00122145	0.0114155	0.719517	0.206438	5.40397	0.0122145	0.114155	0.00061072	0	0.0116038	0.0504878	0.0392159	0.0057634	0.0006167	0.0044767	0.000479	0	0	0	21.7873	3.63005	1.77132	2.02e-09	2.16e-10	1.2773	0.0392159	0	0.0328857
85	2017	6	0.499238	-3.60237	C17	Other Manufacturing	0.320902	0.416104	0.3649	5	-0.168496	2.40325	-0.050764	20.7458	0.00127714	0.0100457	0.753553	0.06924	2.40911	0.0127714	0.100457	0.00055528	0	0.0122161	0	0.0508082	0	0	0.005104	0.0006489	0	0	0	20.6303	2.95998	2.01714	2.03e-09	2.58e-10	1.28159	0.0508082	0	0.134408
85	2018	7	0.549832	-3.61944	C17	Other Manufacturing	0.452276	0.575598	0.2744	7	-0.143823	1.73732	-0.448103	20.5905	0.00087957	0.00316456	0.220731	0.136719	-1.56479	0.0087957	0.0316456	0	0	0.00570028	0	0.0627872	0	0	0.0019869	0.0005523	0	0	0	21.1302	3.18358	2.41307	7.64e-10	2.12e-10	1.28632	0.0627872	0	0.137084
85	2019	8	0.825444	-3.6471	C17	Other Manufacturing	0.2823	0.474507	0.2644	7	-0.071449	2.10745	0.076117	20.5122	0.00068702	0.00278164	0.150955	0.082318	-3.11858	0.0068702	0.0278164	0	0	0.0049732	0	0.0721392	0	0	0.0020067	0.0004956	0	0	0	21.2006	4.10307	2.61824	7.28e-10	1.8e-10	1.29393	0.0721392	0	0.487295
85	2020	9	0.868504	-3.66684	C17	Other Manufacturing	0.165919	0.402322	0.2371	5	-0.114673	2.48557	0.029958	20.3904	0.0010241	0.00713154	0.727589	0.120443	-4.13079	0.010241	0.0713154	0	0	0.010241	0	0.0808806	0	0	0.005768	0.0008283	0	0	0	20.5003	4.38664	2.85969	2.04e-09	2.93e-10	1.29933	0.0808806	0	0.690895
86	2013	3	0.503472	-3.81222	B11	Extraction of Petroleum and Natural Gas	0.227944	0.480494	0.233	6	0.022447	2.08119	0.027892	21.1488	0.00337446	0.00768861	0.0330387	0.115611	0.652369	0.0337446	0.0768861	0.00105452	0.00052726	0.0321628	0.0644917	0.0343552	0.0049585	0.0021762	0.0026414	0.0011593	0	0	0	20.4385	3.17677	1.3355	1.03e-09	4.51e-10	1.33821	0.0343552	0	0.0183581
87	2015	3	0.301859	-3.47546	D45	Production and Supply of Gas	0.430732	0.417047	0.2126	7	0.747154	2.39781	0.058839	22.1441	0.0293976	0.0417941	0.840568	0.223671	6.96059	0.293976	0.417941	0	0	0.293976	0.0127328	0.0839753	0.0053216	0.0037431	0.0350967	0.0246867	0	0	0	20.5065	0.428972	0.495241	2.07e-09	1.46e-09	1.24573	0.0839753	1	0.505864
87	2016	4	0.284198	-3.5122	D45	Production and Supply of Gas	0.529938	0.714729	0.2126	7	0.82212	1.39913	0.013597	22.7511	0.0264271	0.0276899	0.839557	0.120793	13.6272	0.264271	0.276899	0.00049769	0	0.263773	0.003401	0.0760147	0.0009417	0.0008988	0.0210484	0.0200885	0	0	0	21.3899	0.0830364	0.281531	7.8e-10	7.44e-10	1.25624	0.0760147	1	0.852892
87	2017	5	0.231741	-3.54885	D45	Production and Supply of Gas	0.560432	0.842308	0.1925	8	0.099008	1.18721	0.02021	22.8455	0.0280109	0.0235414	0.748171	0.0935161	15.3613	0.280109	0.235414	0.00119875	0	0.27891	0.0093449	0.0758337	0.0021999	0.0026176	0.0178524	0.0212417	0	0	0	21.9815	0.421072	0.263253	6.2e-10	7.37e-10	1.26662	0.0758337	1	0.0715201
87	2018	6	0.214463	-3.58986	D45	Production and Supply of Gas	0.557681	1.03598	0.1944	8	-0.02599	0.965269	0.005402	22.8192	0.0266643	0.0292382	0.26475	0.0618805	10.2064	0.266643	0.292382	0.00108245	0	0.26556	0.0123929	0.08067	0.0036235	0.0033045	0.0235865	0.0215101	0	0	0	21.9664	0.525644	0.270091	7.9e-10	7.2e-10	1.27811	0.08067	1	0.516362
87	2019	7	0.21477	-3.63108	D45	Production and Supply of Gas	0.550191	0.99525	0.1944	8	-0.033417	1.00477	0.003002	22.7852	0.0281173	0.0286875	0.140461	0.139352	1.18887	0.281173	0.286875	0.00242391	0	0.278749	0.0155829	0.0836487	0.0044703	0.0043815	0.0239967	0.0235198	0	0	0	22.2139	0.884996	0.282577	8.11e-10	7.95e-10	1.28953	0.0836487	1	0.847318
87	2020	8	0.148414	-3.6682	D45	Production and Supply of Gas	0.570231	0.93686	0.1944	6	0.079477	1.0674	0.014732	22.8617	0.0265293	0.0181627	0.7398	0.108426	-2.90212	0.265293	0.181627	0.00228983	0	0.263003	0.0353356	0.0768381	0.0064179	0.0093743	0.0139559	0.0203846	0	0	0	21.8777	0.702667	0.25781	4.68e-10	6.84e-10	1.2997	0.0768381	0	0.509729
87	2021	9	0.326781	-3.70919	D45	Production and Supply of Gas	0.544773	0.586713	0.1655	6	-0.024579	1.70441	0.051168	22.8368	0.0246985	0.0317125	0.330595	0.133935	0.779144	0.246985	0.317125	0.0017128	0	0.245273	0.0823578	0.0828452	0.0261177	0.0203412	0.0262723	0.0204616	0	0	0	22.4368	1.31465	0.271062	8.6e-10	6.69e-10	1.31081	0.0828452	1	0.525496
87	2022	10	0.326682	-3.74412	D45	Production and Supply of Gas	0.550979	0.60308	0.1485	7	0.122769	1.65816	0.086863	22.9526	0.0237595	0.0345942	0.498148	0.166365	20.3473	0.237595	0.345942	0.00110509	0	0.23649	0.0880687	0.0898482	0.0304666	0.0209247	0.0310823	0.0213475	0	0	0	21.3539	0.214357	0.22977	7.95e-10	5.46e-10	1.32019	0.0898482	1	0.462374
87	2023	11	0.306692	-3.78499	D45	Production and Supply of Gas	0.515691	0.784364	0.148	7	-0.017925	1.27492	0.065173	22.9345	0.0236897	0.0378444	0.470839	0.057755	28.2832	0.236897	0.378444	0.00068966	0	0.236207	0.09552	0.0883499	0.036149	0.0226284	0.0334355	0.0209298	0	0	0	18.6047	6.87244	0.20384	7.71e-10	4.83e-10	1.33104	0.0883499	1	0.887114
88	2015	3	0.111669	-3.87493	D44	Production and Supply of Electric Power and Heat Power	0.161282	0.379959	0.1747	9	0.872328	2.63186	0.025915	21.385	0.0173175	0.0786658	0.840178	0.224918	0.986124	0.173175	0.710773	0	0	0.173175	0	0.103246	0	0	0.0733843	0.0178796	0	0	0	20.2444	2.27795	1.04455	7.42e-09	1.81e-09	1.35453	0.103246	1	0.143523
88	2016	4	0.095578	-3.93687	D44	Production and Supply of Electric Power and Heat Power	0.525385	0.473188	0.1407	9	0.146276	2.11332	0.116416	21.685	0.0195844	0.0299824	0.874454	0.0958268	6.45755	0.195844	0.299824	0.00128003	0.00042668	0.194137	0.016854	0.100789	0.0050532	0.0033008	0.030219	0.019739	0	0	0	21.2515	1.36866	0.81233	2.44e-09	1.59e-09	1.37039	0.100789	1	0.726399
88	2017	5	0.10291	-3.98936	D44	Production and Supply of Electric Power and Heat Power	0.552434	0.49028	0.1404	9	0.288069	2.03965	0.169287	21.9381	0.0183877	0.0355401	0.751671	0.0795846	13.4737	0.183877	0.355401	0.00043885	0	0.183438	0.0158042	0.0983686	0.0056168	0.002906	0.0349603	0.0180877	0	0	0	20.7599	0.433407	0.61607	2.19e-09	1.13e-09	1.38363	0.0983686	1	0.471635
88	2018	6	0.098789	-4.03021	D44	Production and Supply of Electric Power and Heat Power	0.527762	0.879243	0.1403	9	0.022798	1.13734	0.12795	21.9606	0.0159892	0.0268775	0.247675	0.0919075	12.6668	0.159892	0.268775	0	0	0.159892	0.0152123	0.0856441	0.0040887	0.0024323	0.023019	0.0136938	0	0	0	20.0959	-0.0972919	0.583072	1.57e-09	9.32e-10	1.39382	0.0856441	1	0.74386
88	2019	7	0.097024	-4.06958	D44	Production and Supply of Electric Power and Heat Power	0.46518	0.938456	0.1403	9	-0.01673	1.06558	0.071316	21.9438	0.0124081	0.0288184	0.149897	0.090912	4.00294	0.124081	0.288184	0.00088001	0	0.123201	0.0557949	0.0930388	0.0160792	0.0069231	0.0268123	0.0115444	1.38629	0.399508	0.172014	18.893	-0.98469	0.557498	1.61e-09	6.92e-10	1.40354	0.0930388	1	0.265295
88	2020	8	0.099194	-4.10869	D44	Production and Supply of Electric Power and Heat Power	0.4589	0.923308	0.1365	9	-0.022613	1.08306	0.024586	21.9209	0.0115079	0.0276085	0.763078	0.0854244	-3.58091	0.115079	0.276085	0.00263539	0	0.112443	0.0620003	0.0953698	0.0171173	0.0071349	0.0263301	0.010975	0	0	0	18.3617	-1.12447	0.554353	1.53e-09	6.38e-10	1.4131	0.0953698	1	0.737682
88	2021	9	0.093179	-4.14466	D44	Production and Supply of Electric Power and Heat Power	0.505757	0.841501	0.1365	9	-0.087672	1.18835	-0.058473	21.8291	0.0162374	0.0506244	0.327606	0.153995	-5.26518	0.162374	0.506244	0.0075523	0	0.154822	0.109239	0.102876	0.0553017	0.0177376	0.0520804	0.0167044	0	0	0	18.7109	-0.945124	0.619183	3.13e-09	1.01e-09	1.42182	0.102876	1	0.753695
88	2022	10	0.088053	-4.18558	D44	Production and Supply of Electric Power and Heat Power	0.338239	0.953998	0.1045	9	0.019266	1.04822	0.046663	21.8487	0.0165327	0.0330129	0.506609	0.120432	-3.17902	0.165327	0.33013	0.00355543	0	0.161772	0.18688	0.0978588	0.0616945	0.0308964	0.0323061	0.0161787	0	0	0	18.3776	-0.45256	0.596351	1.97e-09	9.86e-10	1.43165	0.0978588	1	0.0382079
88	2023	11	0.085433	-4.22216	D44	Production and Supply of Electric Power and Heat Power	0.290978	0.848512	0.1067	9	-0.067314	1.17853	0.042803	21.7791	0.0206674	0.0439892	0.473573	0.038765	-1.96831	0.206674	0.439892	0.00413347	0	0.20254	0.193835	0.087388	0.0852667	0.0400607	0.0384413	0.0180608	0	0	0	15.6073	6.31139	0.543004	2.39e-09	1.12e-09	1.44035	0.087388	1	0.726574
89	2019	4	0.368593	-3.66231	D45	Manufacture of General Purpose Machinery	0.267328	0.824249	0.3282	9	0.468395	1.21323	0.03665	21.782	0.00996888	0.0182119	0.127097	0.212111	6.97166	0.0996888	0.182119	0.00045108	0.00090216	0.0983355	0.0633068	0.0848806	0.0115294	0.006311	0.0154584	0.0084616	0	0	0	17.941	-1.08042	0.622369	1.13e-09	6.2e-10	1.29809	0.0848806	0	0.06465
89	2020	5	0.148414	-3.7102	D45	Production and Supply of Gas	0.3337	0.63451	0.3211	9	0.195307	1.57602	0.084181	21.9604	0.00822518	0.0184575	0.74053	0.108267	14.9192	0.0822518	0.184575	0.0005341	0.0005341	0.0811836	0.016133	0.077673	0.0029777	0.001327	0.0143365	0.0063887	0	0	0	19.464	0.454575	0.564877	1.04e-09	4.65e-10	1.31109	0.077673	0	0.0833602
89	2021	6	0.326781	-3.75417	D45	Production and Supply of Gas	0.355235	0.430202	0.3211	9	0.136609	2.32449	0.097232	22.0884	0.00715554	0.0129321	0.309784	0.320242	18.1227	0.0715554	0.129321	0	0.00055469	0.0710007	0.0403206	0.084462	0.0052143	0.0028852	0.0109227	0.0060437	0	0	0	19.7644	0.415791	0.504654	6.53e-10	3.61e-10	1.32287	0.084462	0	0.526434
89	2022	7	0.326682	-3.79736	D45	Production and Supply of Gas	0.397409	0.698867	0.319	8	0.195941	1.43089	0.098147	22.2674	0.00629585	0.0257817	0.504169	0.13927	22.2209	0.0629585	0.257817	0	0.0005776	0.0623809	0.0136001	0.0925078	0.0035063	0.0008562	0.0238501	0.0058242	0	0	0	19.8296	0.215679	0.423366	1.09e-09	2.67e-10	1.33431	0.0925078	1	0.507567
89	2023	8	0.306692	-3.83793	D45	Production and Supply of Gas	0.411235	0.721022	0.3169	9	0.156389	1.38692	0.109513	22.4127	0.00558897	0.0223933	0.469562	0.0597995	10.6996	0.0558897	0.223933	0	0.00053228	0.0553574	0.0301246	0.0906854	0.0067459	0.0016837	0.0203074	0.0050684	0.693147	0.155218	0.0387398	0	-10.6165	0	0	0	1.34493	0.0906854	1	0.223144
90	2018	3	0.549832	-3.75619	B07	Other Manufacturing	0.475818	1.2331	0.1399	5	0.815291	0.810968	0.011687	22.5882	0.013215	0.04125	0.229616	0.121433	-0.463059	0.13215	0.4125	0	0.00051023	0.131639	0.0023276	0.0626647	0.0009601	0.0003076	0.0258492	0.0082811	0	0	0	19.8807	-0.787321	0.30797	1.27e-09	4.07e-10	1.3234	0.0626647	1	0.506188
90	2019	4	0.503399	-3.79413	B07	Extraction of Petroleum and Natural Gas	0.409437	0.967337	0.1227	7	0.100388	1.03377	0.074578	22.6838	0.0151782	0.0648623	0.154563	0.0698171	12.0998	0.151782	0.648623	0.00142742	0.00095161	0.149403	0.0020631	0.073941	0.0013382	0.0003131	0.0479599	0.0112229	0	0	0	21.3628	0.148022	0.300738	1.95e-09	4.56e-10	1.33345	0.073941	1	0.515305
90	2020	5	0.500988	-3.83403	B07	Extraction of Petroleum and Natural Gas	0.396181	0.897214	0.1014	7	0.003716	1.11456	0.066924	22.6876	0.0121875	0.0549928	0.783654	0.0655824	11.4062	0.121875	0.549928	0	0.00083763	0.121037	0.0013724	0.0729678	0.0007547	0.0001673	0.040127	0.0088929	0	0	0	22.2557	1.42804	0.312149	1.72e-09	3.8e-10	1.34392	0.0729678	1	0.503975
90	2022	7	0.500083	-3.91184	B07	Extraction of Petroleum and Natural Gas	0.41354	1.13196	0.1013	7	-0.065096	0.883424	0.017344	22.7626	0.0160157	0.0583416	0.497227	0.16603	5.14443	0.160157	0.583416	0	0.00100412	0.159153	0.0563378	0.0706603	0.0328684	0.0090229	0.0412244	0.0113167	0	0	0	20.4841	-0.455298	0.266526	1.55e-09	4.27e-10	1.36401	0.0706603	1	0.843912
90	2023	8	0.754816	-3.95091	B07	Extraction of Petroleum and Natural Gas	0.463782	1.14846	0.1013	7	0.027982	0.870735	-0.05977	22.7902	0.0170959	0.0596248	0.469335	0.0581683	-1.71676	0.170959	0.596248	0	0.00087447	0.170084	0.0411481	0.0618405	0.0245345	0.0070346	0.0368723	0.0105722	0	0	0	20.6729	7.01114	0.261661	1.56e-09	4.47e-10	1.37395	0.0618405	1	0.844153
91	2020	3	0.868504	-3.76092	C39	Other Manufacturing	0.495298	0.364561	0.3788	7	0.423715	2.74302	0.014545	20.7355	0.00100626	0.00359454	0.708673	0.139285	1.18468	0.0100626	0.0359454	0	0	0.0100626	0	0.0808806	0	0	0.0029073	0.0008139	0	0	0	17.6771	-0.245878	1.74623	6.28e-10	1.76e-10	1.32466	0.0808806	0	0.0238001
91	2021	4	0.866027	-3.83026	C39	Other Manufacturing	0.365704	0.412576	0.3344	7	0.248189	2.42379	0.032672	20.9572	0.00176763	0.00400849	0.325605	0.177515	3.54396	0.0176763	0.0400849	0	0	0.0151434	0	0.0615017	0	0	0.0024653	0.0010871	0	0	0	18.4518	0.672262	1.46032	5.85e-10	2.58e-10	1.34293	0.0615017	0	0.264545
91	2022	5	0.846103	-3.88418	C39	Other Manufacturing	0.464266	0.415196	0.3161	7	0.125453	2.4085	0.021384	21.0754	0.00199174	0.00533903	0.499568	0.154864	3.78203	0.0199174	0.0533903	0.00097158	0.00048579	0.01846	0	0.110271	0	0	0.0058874	0.0021963	0	0	0	17.7924	-0.389421	1.25117	6.68e-10	2.49e-10	1.35691	0.110271	0	0.275208
91	2023	6		-3.94213	C39	Other Manufacturing	0.537759	0.417399	0.3161	7	0.185855	2.39579	0.020162	21.2458	0.00244113	0.00743955	0.454405	0.12799	6.0395	0.0244113	0.0743955	0.00047865	0.00047865	0.023454	0	0.124093	0	0	0.009232	0.0030293	0	0	0	0	-9.46374	0	0	0	1.37172	0.124093	0	0.0867756
92	2020	3	0.868504	-3.42483	C41	Other Manufacturing	0.170624	0.323236	0.3642		0.082654	3.09372	0.106366	20.3904	0.00974571	0.0294906	0.265295	0.576979	0.435103	0.0974571	0.294906	0.0593751	0.00122845	0.0368535	0.002738	0.0807437	0.0008075	0.0002668	0.0238118	0.0078691	0	0	0	16.7243	1.01561	2.94055	8.67e-09	2.87e-09	1.23105	0.0807437	1	0.758424
92	2021	4	0.866027	-3.48196	C41	Other Manufacturing	0.194476	0.197997	0.3642		0.095652	5.05058	0.124689	20.2503	0.00971389	0.0277832	0.32411	0.187762	0.797498	0.0971389	0.277832	0.0587731	0.00244888	0.0359169	0.0023634	0.0613329	0.0006566	0.0002296	0.0170403	0.0059578	0	0	0	16.9952	0.970816	2.72729	7.58e-09	2.65e-09	1.2476	0.0613329	1	0.758698
92	2022	5	0.846103	-3.53978	C41	Other Manufacturing	0.213544	0.197997	0.3642		0.104462	5.05058	0.121763	20.3497	0.0126128	0.032848	0.501364	0.145829	1.16064	0.126128	0.32848	0.0755133	0.0020409	0.0485734	0.0020826	0.110271	0.0006841	0.0002627	0.0362219	0.0139083	0	0	0	17.1215	1.02253	2.48769	8.17e-09	3.14e-09	1.26406	0.110271	1	0.753553
92	2023	6	0.912403	-3.59773	C41	Other Manufacturing	0.231615	0.197997	0.376		0.111016	5.05058	0.127404	20.4549	0.0124813	0.0351494	0.466941	0.0697776	1.45082	0.124813	0.351494	0.0720529	0.00944956	0.0433105	0.0018093	0.124093	0.0006359	0.0002258	0.0436181	0.0154885	0	0	0	0	-7.05072	0	0	0	1.2803	0.124093	1	0.515129
93	2023	3		-3.84198	C25	Processing of Petroleum, Coking, and Processing of Nuclear Fuel	0.654768	0.547624	0.5226	7	-0.070153	1.82607	-0.278451	21.4705	0.0045	0.0144761	0.465635	0.0793099	18.0547	0.045	0.144761	0.00041667	0	0.0445833	0.0054718	0.080481	0.0007921	0.0002462	0.0116505	0.0036216	0.693147	0.100341	0.0311916	0	-10.5377	0	0	0	1.34599	0.080481	0	0.213792
94	2023	3	0.912403	-4.11408	C41	Other Manufacturing	0.093104	0.454979	0.3469		0.041179	2.1979	0.036491	20.6879	0.00230084	0.00606395	0.461715	0.0931618	-0.756088	0.0230084	0.0606395	0.00150875	0.00075438	0.0207453	0.0457583	0.121347	0.0027748	0.0010528	0.0073584	0.002792	0	0	0	0	-6.86954	0	0	0	1.41441	0.121347	0	0.289992
95	2023	3	0.912403	-3.85268	C41	Other Manufacturing	0.137706	0.43337	0.542		0.030643	2.3075	0.11892	20.8206	0.00206695	0.00662408	0.46827	0.0635917	0.887911	0.0206695	0.0662408	0.00044934	0	0.0202202	0.025919	0.122587	0.0017169	0.0005357	0.0081202	0.0025338	0	0	0	0	-7.2538	0	0	0	1.34877	0.122587	0	0.0428933
96	2012	12	0.205828	-3.5904	D46	Production and Supply of Water	0.594012	0.969079	0.5952	11	0.154094	1.03191	0.083778	23.8123	0.00344557	0.0114389	0.0187139	0.0737317	7.45004	0.0344557	0.114389	0	0	0.0344557	0.0937369	0.17116	0.0107225	0.0032298	0.0137752	0.0041493	0	0	0	22.1599	0.565371	0.213855	1.15e-10	3.48e-11	1.27826	0.120425	1	0.843744
96	2013	13	0.203681	-3.61736	D46	Production and Supply of Water	0.595489	0.828613	0.5952	11	0.108023	1.20684	0.086213	23.9148	0.00457516	0.0106459	0.0340957	0.16608	11.9399	0.0457516	0.106458	0	0.00108932	0.0446623	0.0845683	0.180658	0.009003	0.0038691	0.0145932	0.0062716	0	0	0	21.7582	-0.0503502	0.418657	9.52e-11	4.09e-11	1.28574	0.137078	1	0.337282
96	2014	14	0.176311	-3.6528	D46	Production and Supply of Water	0.690112	0.58095	0.5952	11	0.036678	1.72132	0.088209	23.9491	0.00644114	0.0133968	0.24753	0.156112	20.5101	0.0644114	0.133968	0	0	0.0644114	0.0564897	0.107702	0.0075678	0.0036386	0.010953	0.0052661	0	0	0	22.2682	-0.910149	2.41526	1.19e-10	5.7e-11	1.2955	0.0817579	1	0.840244
96	2015	15	0.194181	-3.63862	D46	Production and Supply of Water	0.67335	0.756192	0.5432	10	0.174458	1.32241	0.059438	24.3103	0.00766779	0.0152439	0.850206	0.130181	36.7857	0.0766779	0.152439	0.00086155	0	0.0758163	0.0532828	0.0056659	0.0081224	0.0040856	0.0115352	0.0058023	0	0	0	23.5266	-0.403267	7.29066	9.93e-11	4.99e-11	1.2916	0.0756706	0	0.840568
96	2016	16	0.175119	-3.6629	D46	Production and Supply of Water	0.656498	0.864771	0.5432	11	0.09716	1.15638	0.047462	24.403	0.00939555	0.0178424	0.84724	0.115476	36.8139	0.0939555	0.178424	0.00039148	0	0.093564	0.056056	0.0052149	0.0100018	0.0052668	0.015586	0.0082074	0	0	0	23.3919	-0.599222	6.20713	1.05e-10	5.55e-11	1.29825	0.0873538	0	0.0460056
96	2017	17	0.183324	-3.65644	D46	Production and Supply of Water	0.663999	0.869645	0.5432	11	0.286594	1.14989	0.040979	24.655	0.00878965	0.0141721	0.712209	0.237297	36.9609	0.0878965	0.141721	0.00037403	0	0.0875224	0.0514657	0.0280107	0.0072938	0.0045237	0.0104965	0.00651	0	0	0	23.2695	-1.08148	6.56918	6.47e-11	4.01e-11	1.29649	0.0740643	0	0.0372435
96	2018	18	0.197245	-3.63352	D46	Production and Supply of Water	0.655268	1.05554	0.4606	11	0.352856	0.947382	0.034295	24.9572	0.0110112	0.0153246	0.267178	0.0638645	53.9387	0.110112	0.153246	0.00077818	0	0.109334	0.0497871	0.0912677	0.0076297	0.0054822	0.0115852	0.0083244	0	0	0	23.6908	-0.944025	2.27903	5.26e-11	3.78e-11	1.2902	0.075599	1	0.0418111
96	2019	19	0.247	-3.6402	D46	Production and Supply of Water	0.646756	1.13515	0.4606	11	0.157773	0.880943	0.038686	25.1037	0.0122206	0.018905	0.158247	0.0750674	69.9523	0.122206	0.18905	0.00171157	0	0.120494	0.0435921	0.0869517	0.0082411	0.0053272	0.0160661	0.0103855	1.94591	0.367874	0.237802	23.6244	-1.13191	1.0942	5.59e-11	3.61e-11	1.29204	0.0849834	1	0.0335614
96	2020	20	0.275241	-3.62405	D46	Production and Supply of Water	0.648057	1.17011	0.4637	11	0.259112	0.854622	0.045259	25.3341	0.0139373	0.0217718	0.787187	0.0648636	99.3913	0.139373	0.217718	0.0006832	0	0.13869	0.0361802	0.0104821	0.0078771	0.0050425	0.0203913	0.0130536	0.693147	0.15091	0.0966059	23.679	-1.04844	4.72632	5.13e-11	3.28e-11	1.28759	0.0936596	0	0.290957
96	2021	21	0.275282	-3.6476	D46	Production and Supply of Water	0.643515	1.14032	0.4637	11	0.066251	0.876949	0.068068	25.3983	0.015069	0.018622	0.346638	0.0769807	97.7723	0.15069	0.18622	0.00153766	0.00123013	0.147923	0.0239751	0.0655029	0.0044646	0.0036128	0.016401	0.0132718	0	0	0	24.0225	-0.867073	2.43326	4.17e-11	3.38e-11	1.29407	0.0880732	0	0.276425
96	2022	22	0.236973	-3.69332	D46	Production and Supply of Water	0.632937	1.20336	0.4637	11	-0.033374	0.831004	0.113629	25.3761	0.016894	0.0246914	0.524366	0.0615985	72.5005	0.16894	0.246914	0.0034098	0	0.16553	0.0220828	0.0332006	0.0054525	0.0037307	0.0256114	0.0175235	0	0	0	23.3572	-1.29965	2.77605	5.5e-11	3.76e-11	1.30653	0.103726	0	0.327408
96	2023	23	0.249794	-3.7225	D46	Production and Supply of Water	0.649093	1.20532	0.4637	11	0.042557	0.829656	0.054371	25.4179	0.0175662	0.0307001	0.477547	0.0255515	20.9397	0.175662	0.307001	0.00121566	0.00030391	0.174143	0.0209296	0.0301349	0.0064254	0.0036765	0.0288273	0.0164946	0	0	0	20.1999	4.66663	2.03336	5.67e-11	3.24e-11	1.31439	0.0938996	0	0.262988
97	2008	7	0.163197	-3.20869	D44	Production and Supply of Electric Power and Heat Power	0.747412	0.942767	0.4203	15	0.34754	1.06071	-0.101346	25.8267	0.0103722	0.0265018	0.112549	0.188276	275.774	0.103722	0.265018	0.0011854	0.00829777	0.094239	0.0608948	0.0659079	0.0161382	0.0063161	0.0275219	0.0107715	0	0	0	24.5438	-1.10872	0.555145	3.95e-11	1.55e-11	1.16586	0.103849	1	0.75447
97	2009	8	0.142551	-3.19887	D44	Production and Supply of Electric Power and Heat Power	0.748878	0.94439	0.4203	15	0.114487	1.05888	0.110704	25.9911	0.00949175	0.00826446	0.173443	0.10666	354.295	0.0949175	0.0826446	0.00110369	0	0.0938138	0.0620176	0.194764	0.0051254	0.0058866	0.010297	0.0118262	0	0	0	22.6947	-3.1408	2.74335	9.67e-12	1.11e-11	1.1628	0.124594	1	0.150301
97	2010	9	0.134512	-3.19346	D44	Production and Supply of Electric Power and Heat Power	0.72825	0.981953	0.3605	15	0.154413	1.01838	0.060473	26.1347	0.0120846	0.0379747	0.119828	0.0528281	538.731	0.120846	0.379747	0.00194913	0.00048728	0.11841	0.0632119	0.0455644	0.0240045	0.0076389	0.0418223	0.013309	0	0	0	24.9406	-0.597481	0.41248	4.23e-11	1.35e-11	1.1611	0.110132	1	0.845496
97	2011	10	0.133339	-3.1917	D44	Production and Supply of Electric Power and Heat Power	0.771353	0.954516	0.3605	15	0.135799	1.04765	0.023457	26.262	0.0125896	0.0221551	0.109463	0.0779918	655.956	0.125896	0.221551	0.00089606	0	0.125	0.0625306	0.0791522	0.0138537	0.0078724	0.0233158	0.0132492	0	0	0	24.3342	-1.38549	0.645851	2.12e-11	1.2e-11	1.16055	0.105239	1	0.720841
97	2012	11	0.137286	-3.22844	D44	Production and Supply of Electric Power and Heat Power	0.747264	0.910617	0.3605	15	0.009815	1.09816	0.105555	26.2718	0.0129289	0.0208189	0.0551528	0.0673501	542.243	0.129289	0.208189	0.00048605	0	0.128803	0.0684628	0.090104	0.0142532	0.0088515	0.0216022	0.0134154	0	0	0	24.8081	-0.628956	0.346297	2.01e-11	1.25e-11	1.172	0.103763	1	0.728841
97	2013	12	0.136722	-3.26402	D44	Production and Supply of Electric Power and Heat Power	0.715514	1.00846	0.3605	15	0.013287	0.991606	0.176979	26.285	0.0150171	0.0200143	0.062561	0.0670722	295.252	0.150171	0.200143	0.00043277	0	0.149738	0.0756342	0.092893	0.0151377	0.0113581	0.020724	0.0155496	0	0	0	24.1161	-1.2863	0.408603	1.85e-11	1.39e-11	1.18296	0.103546	1	0.841614
97	2014	13	0.11257	-3.28895	D44	Production and Supply of Electric Power and Heat Power	0.693495	0.894871	0.3514	15	0.045683	1.11748	0.160204	26.3297	0.0146595	0.0293233	0.248947	0.0936072	-80.1391	0.146595	0.293233	0	0	0.146595	0.0810786	0.0490966	0.0237749	0.0118857	0.0318324	0.0159139	0	0	0	24.4135	-1.89687	1.10977	2.63e-11	1.31e-11	1.19057	0.108557	1	0.473871
97	2015	14	0.111669	-3.29583	D44	Production and Supply of Electric Power and Heat Power	0.679912	0.921899	0.3333	15	-0.003826	1.08472	0.182924	26.4261	0.0166037	0.045977	0.842814	0.167469	-50.6179	0.166037	0.45977	0	0	0.166037	0.082838	0.0022404	0.0380864	0.0137542	0.046855	0.0169208	0	0	0	24.7251	-1.99731	2.39624	3.79e-11	1.37e-11	1.19266	0.10191	0	0.277105
97	2016	15	0.095578	-3.32473	D44	Production and Supply of Electric Power and Heat Power	0.687264	0.977316	0.3333	15	0.032322	1.02321	0.111467	26.458	0.0188436	0.0380952	0.882027	0.0889233	-200.186	0.188436	0.380952	0	0	0.188436	0.0751561	0.0004464	0.0286309	0.0141621	0.0380433	0.0188179	0	0	0	24.965	-1.83739	3.02656	3.07e-11	1.52e-11	1.20139	0.0998638	0	0.264207
97	2017	16	0.10291	-3.29221	D44	Production and Supply of Electric Power and Heat Power	0.756522	0.997121	0.3333	14	-0.002806	1.00289	0.023281	26.66	0.0222837	0.0389031	0.779218	0.0471236	270.526	0.222837	0.389031	0.00037897	0.00037897	0.222079	0.0568358	0.0063273	0.0221108	0.0126651	0.0380371	0.0217877	0	0	0	24.8923	-2.46092	2.61827	2.56e-11	1.46e-11	1.19156	0.0977739	0	0.160735
97	2018	17	0.098789	-3.30877	D44	Production and Supply of Electric Power and Heat Power	0.747705	0.977212	0.3228	12	0.05516	1.02332	0.023652	26.7233	0.0247035	0.0547891	0.270376	0.10875	409.563	0.247035	0.547891	0.00067774	0.00067774	0.245679	0.0486603	0.0253963	0.0266606	0.0120208	0.0466501	0.0210338	1.09861	0.60192	0.271396	24.9871	-2.33347	0.645078	3.39e-11	1.53e-11	1.19658	0.0851449	1	0.824764
97	2019	18	0.097024	-3.33947	D44	Production and Supply of Electric Power and Heat Power	0.716417	1.05296	0.3228	12	0.025171	0.949703	0.020274	26.7482	0.0116311	0.0498866	0.203709	0.0601736	596.706	0.116311	0.498866	0	0	0.116311	0.0535743	0.0309	0.0267264	0.0062313	0.0464307	0.0108254	0	0	0	25.1919	-1.99724	0.533783	3.04e-11	7.08e-12	1.20581	0.0930725	1	0.271883
97	2020	19	0.099194	-3.35764	D44	Production and Supply of Electric Power and Heat Power	0.677149	1.12835	0.3228	15	0.05592	0.886253	0.040316	26.806	0.0250551	0.0475878	0.754555	0.0992953	169.797	0.250551	0.475878	0.0016538	0.00055127	0.248346	0.0541341	0.006339	0.0257612	0.0135634	0.0454394	0.023924	0.693147	0.329853	0.173669	25.2635	-1.50422	2.07269	2.74e-11	1.44e-11	1.21124	0.0954855	0	0.506609
97	2021	20	0.093179	-3.35457	D44	Production and Supply of Electric Power and Heat Power	0.747195	0.961219	0.3228	15	0.118352	1.04035	-0.102294	26.9178	0.013734	0.0392628	0.348913	0.254159	347.439	0.13734	0.392628	0	0	0.13734	0.0508516	0.030937	0.0199658	0.0069839	0.0406822	0.0142305	0	0	0	25.2635	-2.03489	1.16165	2.02e-11	7.08e-12	1.21033	0.103615	0	0.0204381
97	2022	21	0.088053	-3.3847	D44	Production and Supply of Electric Power and Heat Power	0.748224	1.00997	0.3228	14	0.025001	0.990129	-0.079695	26.9431	0.0157124	0.043662	0.550819	0.13831	732.4	0.157124	0.43662	0	0.00030748	0.156817	0.0503074	0.0174116	0.0219652	0.0079045	0.0434819	0.0156476	0	0	0	25.2635	-1.91271	1.64909	2.19e-11	7.9e-12	1.21927	0.0995876	0	0.0458288
97	2023	22	0.085433	-3.39549	D44	Production and Supply of Electric Power and Heat Power	0.683342	1.06993	0.3228	15	0.076707	0.93464	0.053001	27.017	0.0264984	0.0491877	0.507512	0.0669847	849.575	0.264984	0.491877	0.00213888	0.00095062	0.261895	0.0443752	0.0174373	0.0218272	0.0117587	0.0439031	0.0236515	0	0	0	23.3335	5.5902	1.34874	2.12e-11	1.14e-11	1.22245	0.0892562	0	0.304032
98	2008	5	0.163197	-3.4403	D44	Production and Supply of Electric Power and Heat Power	0.752438	1.00583	0.4284	13	0.165737	0.994204	-0.277862	24.0395	0.00560734	0.0103627	0.0904734	0.11585	17.811	0.0560734	0.103627	0	0.0015155	0.0545578	0.224507	0.173349	0.0232649	0.0125889	0.0104417	0.0056501	0	0	0	22.9157	-0.42701	1.14127	8.62e-11	4.66e-11	1.23556	0.100762	1	0.746175
98	2009	6	0.142551	-3.45213	D44	Production and Supply of Electric Power and Heat Power	0.7277	0.908173	0.4284	13	0.189081	1.10111	0.055365	24.2269	0.00685081	0.0135593	0.0694809	0.122853	20.9768	0.0685081	0.135593	0	0	0.0685081	0.225703	0.135966	0.0306038	0.0154625	0.0164673	0.0083201	0	0	0	23.0031	-0.441908	0.669833	9.38e-11	4.74e-11	1.23899	0.121446	1	0.0505814
98	2010	7	0.134512	-3.49778	D44	Production and Supply of Electric Power and Heat Power	0.726601	1.00782	0.4284	13	-0.034583	0.992241	0.048941	24.1908	0.00526535	0.0237467	0.0563636	0.075111	80.0409	0.0526535	0.237467	0	0	0.0526535	0.214494	0.0788799	0.0509352	0.0112938	0.0255112	0.0056566	0	0	0	23.0356	0.04006	0.310266	1.71e-10	3.78e-11	1.25213	0.10743	1	0.755927
98	2011	8	0.133339	-3.53999	D44	Production and Supply of Electric Power and Heat Power	0.718093	0.963065	0.4284	13	-0.014239	1.03835	0.074585	24.1765	0.00694081	0.0433884	0.057444	0.161916	81.1542	0.0694081	0.433884	0	0	0.0694081	0.207151	0.0431153	0.0898796	0.014378	0.044541	0.0071252	0	0	0	23.7299	0.951748	0.173065	3.26e-10	5.21e-11	1.26412	0.102656	1	0.075301
98	2012	9	0.137286	-3.58017	D44	Production and Supply of Electric Power and Heat Power	0.681711	1.00379	0.4284	13	-0.001118	0.996226	0.114554	24.1754	0.0110713	0.0347021	0.0208903	0.075242	39.4029	0.110713	0.347021	0	0	0.110713	0.231951	0.0562784	0.0804921	0.02568	0.0350125	0.0111703	0	0	0	22.4512	0.0189323	0.0786915	2.47e-10	7.87e-11	1.27541	0.100894	1	0.259169
98	2013	10	0.136722	-3.60357	D44	Production and Supply of Electric Power and Heat Power	0.6722	1.04664	0.4284	13	0.097907	0.955441	0.151294	24.2801	0.0135634	0.0473712	0.0323344	0.101137	-6.59776	0.135634	0.473712	0.00118977	0	0.134444	0.217553	0.0406835	0.103057	0.0295075	0.0478919	0.0137124	0	0	0	22.3985	-0.209318	0.0892255	3.03e-10	8.67e-11	1.28192	0.101099	1	0.471969
98	2014	11	0.11257	-3.5907	D44	Production and Supply of Electric Power and Heat Power	0.697337	0.952093	0.4284	14	0.345477	1.05032	0.136251	24.5807	0.0152861	0.0363489	0.258029	0.109078	-12.7432	0.152861	0.36349	0.00065325	0.00065325	0.151555	0.154691	0.0390447	0.0562285	0.0236462	0.0390132	0.0164065	0	0	0	23.3583	-0.687372	0.927929	1.79e-10	7.54e-11	1.27835	0.10733	1	0.0329662
98	2015	12	0.111669	-3.61265	D44	Production and Supply of Electric Power and Heat Power	0.697041	0.767542	0.4302	14	0.098157	1.30286	0.141565	24.6743	0.0187656	0.0406824	0.837041	0.270453	19.62	0.187656	0.406824	0.00119147	0	0.186465	0.151444	0.0028514	0.061611	0.0284194	0.0410091	0.0189163	0	0	0	24.0238	-0.479542	2.68954	1.88e-10	8.67e-11	1.28444	0.100803	0	0.0336387
98	2016	13	0.095578	-3.63942	D44	Production and Supply of Electric Power and Heat Power	0.714634	0.845855	0.4302	14	0.068509	1.18223	0.104308	24.7406	0.0178722	0.0384615	0.817808	0.136289	9.14859	0.178722	0.384615	0.00056379	0	0.178159	0.16176	0.0041416	0.0622153	0.0289101	0.0378804	0.0176022	0	0	0	24.1244	-0.54743	2.77948	1.67e-10	7.76e-11	1.29182	0.0984891	0	0.0886433
98	2017	14	0.10291	-3.59716	D44	Production and Supply of Electric Power and Heat Power	0.762354	0.987878	0.4941	14	0.142847	1.01227	0.074327	25.1167	0.0161248	0.0469645	0.760895	0.0482372	27.4235	0.161248	0.469645	0.00044177	0.00044177	0.160364	0.121825	0.0061193	0.0572144	0.019644	0.0454767	0.0156139	0	0	0	24.2488	-1.1146	2.11784	1.41e-10	4.83e-11	1.28015	0.0968321	0	0.839557
98	2018	15	0.098789	-3.58887	D44	Production and Supply of Electric Power and Heat Power	0.733202	1.04436	0.4549	14	0.165775	0.957527	0.12965	25.315	0.0181313	0.0494898	0.251108	0.0920476	55.7243	0.181313	0.494898	0.00040292	0.00040292	0.180507	0.125607	0.028992	0.0621625	0.0227741	0.0415697	0.0152296	0	0	0	24.5332	-0.891155	0.66326	1.23e-10	4.51e-11	1.27784	0.0839964	1	0.0739655
98	2019	16	0.097024	-3.59855	D44	Production and Supply of Electric Power and Heat Power	0.729165	1.07841	0.4434	13	0.116927	0.927291	0.067107	25.433	0.0158417	0.0389004	0.161669	0.0598237	76.4359	0.158417	0.389004	0.00035922	0.00035922	0.157698	0.121118	0.0420591	0.0471153	0.0191871	0.0358075	0.0145821	0	0	0	24.5257	-1.0007	0.543266	8.59e-11	3.5e-11	1.28053	0.0920491	1	0.0503113
98	2020	17	0.099194	-3.59836	D44	Production and Supply of Electric Power and Heat Power	0.731074	1.1256	0.4634	13	0.161446	0.888417	0.055117	25.5827	0.0176044	0.0431953	0.806783	0.0440764	53.5852	0.176044	0.431953	0.00039208	0.00039208	0.17526	0.11949	0.0042622	0.051614	0.0210355	0.0408301	0.0166404	0.693147	0.299407	0.122024	24.7128	-0.682102	2.44151	8.28e-11	3.37e-11	1.28048	0.0945244	0	0.748307
98	2021	18	0.093179	-3.58311	D44	Production and Supply of Electric Power and Heat Power	0.758741	1.02791	0.402	14	0.214022	0.972845	-0.044472	25.7777	0.0196308	0.0570702	0.326726	0.228666	80.5254	0.196308	0.570701	0.00095141	0.00031714	0.19504	0.104373	0.0221589	0.059566	0.0204894	0.0587467	0.0202075	1.38629	0.79116	0.272141	24.8181	-1.04177	0.748364	9.04e-11	3.11e-11	1.27623	0.102938	0	0.141776
98	2022	19	0.088053	-3.61522	D44	Production and Supply of Electric Power and Heat Power	0.726314	1.10079	0.4443	13	0.025763	0.90844	0.036011	25.8046	0.0187776	0.0555556	0.524709	0.0847182	154.711	0.187776	0.555556	0.00184094	0.00092047	0.185015	0.108642	0.0147419	0.0603565	0.0204003	0.0549162	0.0185615	0.693147	0.385082	0.130157	23.8804	-1.72119	1.23461	8.24e-11	2.79e-11	1.28515	0.0988491	0	0.777204
98	2023	20	0.085433	-3.64159	D44	Production and Supply of Electric Power and Heat Power	0.700069	1.17279	0.4443	12	0.040711	0.852666	0.070571	25.8506	0.0196035	0.0439891	0.477606	0.0599238	181.989	0.196035	0.439891	0.00167075	0.00194921	0.192415	0.115399	0.0210283	0.050763	0.0226223	0.0388724	0.0173233	0	0	0	21.3723	5.06332	1.41926	5.58e-11	2.49e-11	1.29242	0.0883684	0	0.25771
99	2016	3	0.095578	-3.73107	D44	Production and Supply of Electric Power and Heat Power	0.373598	0.93319	0.6994	9	0.020899	1.07159	0.108467	25.3849	0.0132019	0.0256246	0.869323	0.0983757	-147.394	0.132019	0.256246	0	0	0.132019	0.197076	0.0016915	0.0504998	0.0260178	0.0250938	0.0129284	0	0	0	24.3722	0.269911	4.43468	5.9e-11	3.04e-11	1.31669	0.0979285	0	0.715351
99	2017	4	0.10291	-3.75427	D44	Production and Supply of Electric Power and Heat Power	0.390675	0.967976	0.6994	9	0.033564	1.03308	0.068879	25.4493	0.01486	0.0391917	0.769604	0.0270264	70.1179	0.1486	0.391917	0.00115194	0.00115194	0.146297	0.249764	0.0068328	0.0978868	0.0371151	0.0372234	0.0141138	0	0	0	24.2314	-0.0262489	2.56692	8.42e-11	3.19e-11	1.32289	0.0949779	0	0.497227
99	2018	5	0.098789	-3.8018	D44	Production and Supply of Electric Power and Heat Power	0.369756	1.04553	0.6994	9	-0.028301	0.956453	0.062536	25.4206	0.0161838	0.0392157	0.272969	0.0701852	169.457	0.161838	0.392157	0.00056587	0.00056587	0.160706	0.263584	0.035333	0.103366	0.0426578	0.0321322	0.0132605	0	0	0	24.1382	0.0814152	0.909897	8.63e-11	3.56e-11	1.33547	0.0819371	1	0.337098
99	2019	6	0.097024	-3.8388	D44	Production and Supply of Electric Power and Heat Power	0.346864	1.20129	0.6847	9	0.011554	0.832442	0.067647	25.432	0.01721	0.0378567	0.172151	0.0368316	151.939	0.1721	0.378567	0	0	0.1721	0.272123	0.0425955	0.103017	0.0468324	0.0339806	0.0154479	0	0	0	24.7457	0.802486	0.594436	8.45e-11	3.84e-11	1.34516	0.0897611	1	0.478677
99	2020	7	0.099194	-3.87053	D44	Production and Supply of Electric Power and Heat Power	0.333746	1.2331	0.6847	9	0.031882	0.810968	0.08743	25.4634	0.015997	0.0531221	0.800486	0.0487623	4.93679	0.15997	0.531221	0	0	0.15997	0.278628	0.0037326	0.148013	0.0445723	0.0489701	0.0147467	0.693147	0.368214	0.110883	24.2619	0.667498	1.96978	1.13e-10	3.39e-11	1.35339	0.0921841	0	0.0693659
99	2021	8	0.093179	-3.90782	D44	Production and Supply of Electric Power and Heat Power	0.379714	1.16971	0.6847	8	0.010272	0.854914	-0.027975	25.4736	0.0158062	0.0383315	0.349948	0.0861282	144.396	0.158062	0.383315	0	0	0.158062	0.297571	0.0316279	0.114063	0.0470347	0.0385201	0.015884	0.693147	0.265693	0.10956	24.4733	0.577459	1.1934	8.11e-11	3.35e-11	1.36298	0.100492	0	0.0183581
99	2022	9	0.088053	-3.93585	D44	Production and Supply of Electric Power and Heat Power	0.441894	1.20642	0.6945	9	0.044991	0.828896	-0.05342	25.5184	0.0150111	0.0534141	0.537538	0.0568837	258.24	0.150111	0.534141	0.00092661	0.00046331	0.148721	0.311273	0.0147923	0.166264	0.0467256	0.0514293	0.0144533	0	0	0	25.2635	1.21218	1.3155	1.12e-10	3.14e-11	1.37013	0.0962842	0	0.23062
100	2020	3	0.099194	-3.40861	D44	Production and Supply of Electric Power and Heat Power	0.614218	0.907564	0.504	15	-0.016884	1.10185	0.083185	25.827	0.0105758	0.0256176	0.789823	0.0611491	64.058	0.105759	0.256176	0.00339592	0.00145539	0.100907	0.0246575	0.0086768	0.0063167	0.0026077	0.0245721	0.0101442	0	0	0	22.7668	-2.45873	4.03024	3.54e-11	1.46e-11	1.2263	0.095919	0	0.264057
100	2021	4	0.093179	-3.45582	D44	Production and Supply of Electric Power and Heat Power	0.587769	0.754077	0.504	15	-0.024162	1.32612	0.094836	25.8025	0.0107537	0.0252463	0.328619	0.186512	46.8515	0.107537	0.252463	0.00317619	0.00090748	0.103453	0.0254111	0.0499222	0.0064154	0.0027326	0.0262403	0.011177	0	0	0	22.5651	-2.61225	1.70151	3.55e-11	1.51e-11	1.24006	0.103937	0	0.158247
100	2022	5	0.088053	-3.49177	D44	Production and Supply of Electric Power and Heat Power	0.571473	0.76873	0.504	15	0.01385	1.30085	0.104245	25.8163	0.0109054	0.0287189	0.517889	0.0705943	3.40777	0.109054	0.287189	0.00483708	0.00307814	0.101139	0.0261641	0.0290521	0.007514	0.0028533	0.0286883	0.0108938	0	0	0	22.7871	-2.18079	2.35726	4.02e-11	1.53e-11	1.25041	0.0998932	0	0.845355
100	2023	6	0.085433	-3.47689	D44	Production and Supply of Electric Power and Heat Power	0.637761	0.697642	0.504	13	0.074922	1.4334	0.116555	25.9975	0.0105101	0.0229885	0.475968	0.0373064	42.0796	0.105102	0.229885	0.00282965	0.00202118	0.100251	0.0235678	0.0403984	0.0054179	0.002477	0.0205785	0.0094083	0	0	0	22.8725	6.6414	2.70649	2.69e-11	1.23e-11	1.24614	0.0895163	0	0.033743
101	2008	3	0.163197	-3.3865	D44	Production and Supply of Electric Power and Heat Power	0.817313	0.979118	0.506	12	0.156719	1.02133	-0.196869	25.1617	0.00735083	0.0186246	0.102582	0.175613	186.604	0.0735083	0.186246	0	0.00976282	0.0637455	0.0314587	0.0949876	0.0058591	0.0023125	0.019445	0.0076746	0.693147	0.129096	0.0509521	23.4342	-1.64087	0.719983	5.16e-11	2.04e-11	1.21979	0.104405	1	0.27575
101	2009	4	0.142551	-3.38428	D44	Production and Supply of Electric Power and Heat Power	0.79254	0.90524	0.4721	13	0.187098	1.10468	0.076417	25.3332	0.00854107	0.0402299	0.130067	0.129035	215.309	0.0854107	0.402299	0.00099315	0.00049657	0.0839209	0.0477511	0.0424373	0.0192102	0.0040785	0.0502345	0.0106651	0.693147	0.278852	0.0592022	22.3402	-2.81683	0.422626	8.94e-11	1.9e-11	1.21914	0.124869	1	0.794782
101	2010	5	0.134512	-3.36068	D44	Production and Supply of Electric Power and Heat Power	0.831166	0.997092	0.4721	12	0.272523	1.00292	0.00492	25.5742	0.00873446	0.0405797	0.0797803	0.0673424	249.563	0.0873446	0.405797	0	0.00047992	0.0868647	0.0747366	0.0448606	0.0303279	0.0065278	0.0446077	0.0096015	0	0	0	24.0275	-1.20581	0.256995	7.63e-11	1.64e-11	1.21214	0.109926	1	0.236291
101	2011	6	0.133339	-3.35891	D44	Production and Supply of Electric Power and Heat Power	0.840637	1.00819	0.4721	12	0.160478	0.991877	0.00612	25.723	0.00972012	0.0185185	0.070606	0.0951562	225.3	0.0972012	0.185185	0	0	0.0972012	0.0725545	0.0994184	0.013436	0.0070524	0.0194555	0.010212	0	0	0	22.7639	-2.54059	0.498395	2.84e-11	1.49e-11	1.21162	0.10506	1	0.27575
101	2012	7	0.137286	-3.36872	D44	Production and Supply of Electric Power and Heat Power	0.832019	0.993887	0.4419	12	0.107877	1.00615	0.069343	25.8266	0.0113184	0.0162037	0.0337469	0.108054	228.281	0.113184	0.162037	0	0	0.113184	0.0628537	0.118741	0.0101846	0.007114	0.0168293	0.0117554	0	0	0	23.0153	-2.19369	0.272244	2.27e-11	1.58e-11	1.21453	0.103861	1	0.0505152
101	2013	8	0.136722	-3.39415	D44	Production and Supply of Electric Power and Heat Power	0.805922	1.05492	0.4419	12	0.05011	0.947934	0.168612	25.8755	0.0110111	0.0192154	0.0542059	0.0724868	211.759	0.110111	0.192154	0.00052938	0	0.109582	0.0617755	0.097734	0.0118704	0.0068022	0.0199427	0.0114279	0	0	0	23.5919	-1.65148	0.368753	2.62e-11	1.5e-11	1.22205	0.103785	1	0.0331282
101	2014	9	0.11257	-3.40814	D44	Production and Supply of Electric Power and Heat Power	0.771628	0.937944	0.5004	12	0.089382	1.06616	0.173481	25.9611	0.0130062	0.0220484	0.280207	0.139401	139.069	0.130062	0.220484	0	0	0.130062	0.0562864	0.062105	0.0124102	0.0073207	0.0240261	0.0141728	0	0	0	23.8847	-2.2694	1.66128	2.8e-11	1.65e-11	1.22616	0.10897	1	0.259169
101	2015	10	0.111669	-3.4191	D44	Production and Supply of Electric Power and Heat Power	0.729503	0.968477	0.4684	12	0.017016	1.03255	0.187479	26.0543	0.0153552	0.032392	0.850028	0.174054	101.59	0.153552	0.32392	0	0	0.153552	0.0495696	0.0026788	0.0160566	0.0076115	0.0331844	0.0157308	0.693147	0.224524	0.106434	24.2188	-2.22488	3.43031	3.8e-11	1.8e-11	1.22938	0.102446	0	0.0399095
101	2016	11	0.095578	-3.45385	D44	Production and Supply of Electric Power and Heat Power	0.731407	1.02556	0.4684	11	0.016727	0.975076	0.081968	26.0709	0.0132013	0.0278075	0.882561	0.0897543	-32.7862	0.132013	0.278075	0	0	0.132013	0.0460518	0.0004872	0.0128058	0.0060794	0.0278981	0.0132443	0.693147	0.192747	0.0915046	24.3436	-2.13759	4.14879	3.22e-11	1.53e-11	1.23949	0.100326	0	0.246651
101	2017	12	0.10291	-3.48465	D44	Production and Supply of Electric Power and Heat Power	0.74375	1.0637	0.4684	11	0.029349	0.940111	0.014	26.0998	0.0151772	0.0222222	0.769654	0.0370478	106.091	0.151772	0.222222	0	0	0.151772	0.0511461	0.0120455	0.0113658	0.0077625	0.0217459	0.0148518	0.693147	0.154033	0.1052	24.8774	-1.6932	4.52738	2.56e-11	1.75e-11	1.24837	0.0978564	0	0.339628
101	2018	13	0.098789	-3.51192	D44	Production and Supply of Electric Power and Heat Power	0.704036	1.06639	0.4684	10	0.040444	0.937745	0.034111	26.1395	0.0135955	0.045372	0.248895	0.1126	173.504	0.135956	0.453721	0	0	0.135955	0.0492552	0.031733	0.0223481	0.0066965	0.038628	0.0115747	0.693147	0.314495	0.0942372	24.8745	-1.50507	0.717079	5.02e-11	1.5e-11	1.25616	0.085136	1	0.337966
101	2019	14	0.097024	-3.54501	D44	Production and Supply of Electric Power and Heat Power	0.656097	1.15239	0.4684	12	0.015224	0.86776	0.056145	26.1608	0.0145898	0.0349476	0.18212	0.0487338	303.084	0.145898	0.349476	0.00048151	0.00048151	0.144935	0.0523067	0.0454992	0.0182799	0.0076314	0.0325333	0.0135818	0.693147	0.242238	0.101128	24.771	-1.40355	0.681209	3.77e-11	1.57e-11	1.26554	0.0930917	1	0.755339
101	2020	15	0.099194	-3.57837	D44	Production and Supply of Electric Power and Heat Power	0.603749	1.2331	0.4684	12	0.0206	0.810968	0.062139	26.1812	0.0159262	0.0460455	0.777623	0.0748716	117.372	0.159262	0.460455	0	0	0.159262	0.0520389	0.0054238	0.0239616	0.0082878	0.043981	0.0152121	0.693147	0.319163	0.110392	24.9064	-0.742784	2.2076	4.89e-11	1.69e-11	1.27491	0.0955163	0	0.497227
101	2021	16	0.093179	-3.64085	D44	Production and Supply of Electric Power and Heat Power	0.663867	1.08495	0.4681	12	-0.098414	0.921706	-0.091812	26.1117	0.014717	0.0218921	0.340386	0.178174	160.571	0.14717	0.218921	0.00079767	0	0.146373	0.171645	0.0563612	0.0375767	0.0252611	0.0223488	0.015024	0	0	0	25.2635	-0.640348	2.03246	2.53e-11	1.7e-11	1.29222	0.102086	0	0.464267
101	2022	17	0.088053	-3.67445	D44	Production and Supply of Electric Power and Heat Power	0.684455	1.04814	0.4681	12	0.019749	0.95407	-0.009058	26.1316	0.0125498	0.0259796	0.512504	0.134571	134.041	0.125498	0.259796	0.00135919	0.00045306	0.123686	0.185142	0.032582	0.0480991	0.0232351	0.025429	0.0122839	0	0	0	25.2421	-0.611996	2.57872	2.94e-11	1.42e-11	1.3014	0.0978808	0	0.0760736
101	2023	18	0.085433	-3.71478	D44	Production and Supply of Electric Power and Heat Power	0.626161	1.12987	0.4517	12	-0.001004	0.885055	0.057664	26.1306	0.011671	0.0177247	0.478677	0.0727397	264.321	0.11671	0.177247	0.00172265	0	0.114987	0.197354	0.0520519	0.0349803	0.0230331	0.0154814	0.0101939	0	0	0	18.3893	2.02169	3.53023	1.46e-11	9.62e-12	1.31232	0.087344	0	0.0483093
102	2012	11	0.50447	-2.35291	B07	Extraction of Petroleum and Natural Gas	0.558555	0.968555	0.7579	15	0.103728	1.03247	0.120615	27.1319	0.00579136	0.00993377	0.819465	0.0615878	11760.2	0.0579136	0.0993377	0.00037364	0.00186818	0.0556718	0.0417399	0.0156599	0.0041464	0.0024173	0.0017538	0.0010225	0.693147	0.0688557	0.0401426	25.2635	-0.950582	10.7834	2.01e-12	1.17e-12	0.855654	0.0176554	0	0.273914
102	2013	12	0.503472	-2.34392	B07	Extraction of Petroleum and Natural Gas	0.549315	1.06053	0.7349	15	0.116586	0.942925	0.114522	27.1319	0.00678733	0.00901917	0.825618	0.0656995	7927.09	0.0678733	0.0901917	0.00074178	0.00148357	0.0656479	0.0557359	0.0157125	0.0050269	0.003783	0.003296	0.0024804	0.693147	0.0625161	0.0470462	25.2635	-0.991583	11.9661	1.65e-12	1.24e-12	0.851824	0.0365442	0	0.0191964
102	2014	13	0.912403	-2.36068	B07	Extraction of Petroleum and Natural Gas	0.554148	0.938843	0.7247	14	0.049498	1.06514	0.075584	27.1319	0.00677239	0.0062167	0.886391	0.084666	2791.19	0.0677239	0.062167	0.00034032	0.00136129	0.0660223	0.056127	0.0007926	0.0034892	0.0038011	0.0019722	0.0021485	0	0	0	25.2635	-1.95256	17.2784	1.08e-12	1.18e-12	0.858948	0.031725	0	0.472053
102	2015	14	0.912403	-2.40342	B07	Extraction of Petroleum and Natural Gas	0.455611	1.0994	0.7086	11	-0.005677	0.909584	0.055174	27.1319	0.00639227	0.00791855	0.631335	0.115726	-4698.68	0.0639227	0.0791855	0.00035513	0.00177563	0.061792	0.0646484	0.0731198	0.0051192	0.0041325	0.0072959	0.0058896	0	0	0	25.2635	-1.88955	10.422	1.39e-12	1.12e-12	0.876895	0.0921366	0	0.152237
102	2016	15	0.912403	-2.42516	B07	Extraction of Petroleum and Natural Gas	0.444468	1.10314	0.7086	10	0.035474	0.906501	0.071073	27.1319	0.00685777	0.00756144	0.840642	0.0511612	-6412.21	0.0685777	0.0756144	0	0.00137155	0.0672061	0.0855593	0.0142694	0.0064695	0.0058675	0.0074442	0.0067515	0	0	0	25.2635	-1.85003	14.5327	1.27e-12	1.16e-12	0.885896	0.0984497	0	0.33866
102	2017	16	0.503128	-2.43454	B07	Extraction of Petroleum and Natural Gas	0.464702	1.0586	0.7086	10	0.064657	0.944643	0.082305	27.1319	0.00762834	0.0102145	0.563126	0.049482	-2670.72	0.0762834	0.102145	0.00034362	0.00137448	0.0745653	0.115298	0.0717142	0.0117772	0.0087954	0.0066006	0.0049295	0	0	0	25.2635	-1.933	7.20655	1.62e-12	1.21e-12	0.889759	0.0646203	0	0.801797
102	2018	17	0.505275	-2.47553	B07	Extraction of Petroleum and Natural Gas	0.461374	1.13903	0.6831	11	-0.002003	0.87794	0.093614	27.1319	0.00768627	0.0128593	0.765265	0.0864472	6281.6	0.0768627	0.128593	0.00065415	0.00196245	0.0742461	0.112629	0.0215839	0.0144833	0.008657	0.0089325	0.0053392	0	0	0	25.2635	-1.8422	7.77917	2.04e-12	1.22e-12	0.906453	0.0694635	0	0.801797
102	2019	18	0.503399	-2.46732	B07	Extraction of Petroleum and Natural Gas	0.500359	1.13139	0.6831	10	0.102218	0.883871	0.082246	27.1319	0.0106815	0.00980392	0.887115	0.0554563	8999.07	0.106815	0.0980392	0.00189054	0.00283581	0.102089	0.089957	0.0004464	0.0088193	0.0096088	0.0055257	0.0060204	0	0	0	25.2635	-1.96784	11.8282	1.41e-12	1.54e-12	0.903133	0.0563623	0	0.287211
102	2020	19	0.500988	-2.5134	B07	Extraction of Petroleum and Natural Gas	0.49021	1.21988	0.6831	9	-0.015044	0.81975	0.047235	27.1319	0.00834338	0.00748503	0.726574	0.0415705	-820.54	0.0834338	0.0748503	0.00065183	0.00195548	0.0808265	0.116735	0.0487159	0.0087377	0.0097397	0.0040225	0.0044838	0	0	0	25.2635	-1.59093	12.6889	1.09e-12	1.22e-12	0.921638	0.0537407	0	0.473573
102	2021	20	0.500298	-2.51029	B07	Extraction of Petroleum and Natural Gas	0.515131	1.20299	0.6831	10	0.086468	0.83126	0.092823	27.1319	0.00990068	0.00729139	0.283392	0.0658707	-184.845	0.0990068	0.0729139	0.00062861	0.00157154	0.0968066	0.12085	0.186816	0.0088117	0.011965	0.0038359	0.0052086	0	0	0	25.2635	-1.79181	5.08061	9.75e-13	1.32e-12	0.920397	0.0526088	1	0.887114
103	2012	15	0.704685	-3.91777	C41	Other Manufacturing	0.850905	0.41462	0.4214		0.560736	2.41185	0.217937	22.3193	0.00048785	0.00474383	0.0207097	0.142421	37.1155	0.0059663	0.0474383	0	0	0.00487852	0.009172	0.411774	0.0004351	5.47e-05	0.0011967	0.0001505	0	0	0	22.9629	2.41404	0.570667	2.21e-10	2.78e-11	1.36552	0.0252262	1	0.792598
103	2013	16	0.711266	-3.95795	C41	Other Manufacturing	0.827508	0.497044	0.4214		0.049042	2.01189	0.176048	22.3672	0.00106374	0.00909843	0.0373846	0.077433	43.5797	0.0106374	0.0909843	0	0	0.0106374	0.0274562	0.21057	0.0024981	0.0002921	0.0054396	0.000636	0	0	0	23.1258	2.52593	0.537112	4.07e-10	4.75e-11	1.37573	0.0597865	1	0.754482
103	2014	17	0.601509	-3.99698	C41	Other Manufacturing	0.834283	0.433745	0.4214		0.17606	2.3055	0.096718	22.5361	0.00050655	0.00142349	0.286544	0.0498623	14.2854	0.0059663	0.0226757	0	0	0.00254669	0.0241068	0.513088	0.0005466	0.0001438	0.0004651	0.0001224	0	0	0	22.267	0.481192	16.5185	8.24e-11	2.17e-11	1.38554	0.0205114	1	0.697531
103	2015	18	0.473887	-4.02265	C41	Other Manufacturing	0.709581	0.469058	0.3299		0.56198	2.13193	0.10777	22.982	0.00111578	0.00580046	0.839424	0.253389	38.3364	0.0111578	0.0580046	0	0	0.0111578	0.015062	0.0190742	0.0008737	0.0001681	0.0023885	0.0004595	0	0	0	23.3532	1.15677	17.2784	1.42e-10	2.72e-11	1.39194	0.0411781	0	0.763182
103	2016	19	0.393886	-4.0638	C41	Other Manufacturing	0.6762	0.506165	0.3342		-0.022574	1.97564	0.082709	22.9592	0.00188514	0.0109409	0.840916	0.119773	6.63525	0.0188514	0.109409	0	0	0.0188514	0.0124234	0.0098056	0.0013592	0.0002342	0.0045356	0.0007815	0	0	0	23.3163	1.27801	10.047	2.73e-10	4.7e-11	1.40212	0.041455	0	0.153781
103	2017	20	0.499238	-4.08576	C41	Other Manufacturing	0.741981	0.589288	0.3178		0.338387	1.69696	0.071535	23.2506	0.00107381	0.00546448	0.765935	0.0346032	47.3408	0.0107381	0.0546448	0.00056516	0	0.0101729	0.0089848	0.0505168	0.000491	9.65e-05	0.0027506	0.0005405	0	0	0	24.1691	1.47266	17.2784	1.05e-10	2.07e-11	1.40751	0.0503353	0	0.0325264
103	2018	21	0.549832	-4.13191	C41	Other Manufacturing	0.868245	0.756778	0.3142		-0.083412	1.32139	-0.988206	23.1635	0.00104118	0.00399088	0.166399	0.223288	-56.9962	0.0104118	0.0399088	0	0	0.0104119	0.0130311	0.407297	0.0005201	0.0001357	0.0024784	0.0006466	0	0	0	23.8867	0.851917	5.45029	8.31e-11	2.17e-11	1.41874	0.0621013	1	0.839295
103	2019	22	0.825444	-4.1768	C41	Other Manufacturing	0.924078	0.800299	0.2172		-0.073898	1.24953	-0.988206	23.0868	0.00068702	0.00222552	0.114073	0.249819	-63.3036	0.0068702	0.0226757	0	0.00049073	0.00637943	0.0177229	0.513088	0.0004019	0.0001218	0.0016107	0.000488	0	0	0	24.1658	0.856909	6.57598	5.16e-11	1.56e-11	1.42955	0.0710315	1	0.15644
104	2008	11	0.163197	-3.55674	D44	Production and Supply of Electric Power and Heat Power	0.292835	1.01157	0.67047	7	-0.014761	0.988565	0.059215	23.3644	0.0116453	0.0392157	0.0866074	0.137491	19.4028	0.116453	0.392157	0.00062274	0.00498194	0.110848	0.261395	0.0460292	0.102508	0.0304402	0.0392417	0.011653	0.693147	0.271822	0.080719	21.1074	0.548843	0.288691	5.9e-10	1.75e-10	1.26884	0.100066	1	0.495376
104	2009	12	0.142551	-3.58836	D44	Production and Supply of Electric Power and Heat Power	0.308463	0.771435	0.67047	9	0.099307	1.29628	0.095646	23.4593	0.0144941	0.0354131	0.0675472	0.111019	14.711	0.144941	0.354131	0.00143506	0	0.143506	0.303662	0.052183	0.107536	0.0440132	0.0424771	0.0173853	0	0	0	21.365	0.661598	0.249334	4.9e-10	2.01e-10	1.27769	0.119947	1	0.795989
104	2010	13	0.134512	-3.61714	D44	Production and Supply of Electric Power and Heat Power	0.319592	0.760964	0.67047	8	0.122108	1.31412	0.090751	23.5745	0.00735294	0.0448642	0.0458288	0.100279	17.0439	0.0735294	0.448642	0	0	0.0735294	0.263888	0.0422798	0.118391	0.0194035	0.0478021	0.0078344	0	0	0	21.3954	0.896007	0.133529	5.55e-10	9.09e-11	1.28568	0.106548	1	0.475948
104	2011	14	0.133339	-3.63811	D44	Production and Supply of Electric Power and Heat Power	0.42091	0.899254	0.6727	7	0.189419	1.11203	0.050839	23.748	0.00707255	0.0427481	0.0526528	0.0960703	26.1235	0.0707255	0.427481	0	0	0.0707255	0.248817	0.0440134	0.106365	0.0175977	0.0435656	0.0072078	0	0	0	22.3428	1.35605	0.161006	4.64e-10	7.68e-11	1.29146	0.101912	1	0.512504
104	2012	15	0.137286	-3.61472	D44	Production and Supply of Electric Power and Heat Power	0.513149	0.899392	0.6223	9	0.223216	1.11186	0.073588	24.2104	0.0115619	0.0446609	0.0233907	0.0514663	75.9733	0.115619	0.446609	0	0	0.115619	0.220582	0.0436031	0.0985136	0.0255034	0.0451494	0.0116884	0	0	0	22.6514	0.873791	0.0684629	3.09e-10	8.01e-11	1.28502	0.101094	1	0.758152
104	2013	16	0.136722	-3.64976	D44	Production and Supply of Electric Power and Heat Power	0.503634	1.05574	0.6233	9	0.031831	0.947207	0.087747	24.2417	0.0152091	0.0543478	0.0407751	0.0914882	77.6913	0.152091	0.543478	0	0	0.152091	0.228411	0.0351113	0.124136	0.0347393	0.0548435	0.0153478	0	0	0	21.3864	-0.473427	0.0980735	3.45e-10	9.64e-11	1.29466	0.100912	1	0.854546
104	2014	17	0.11257	-3.68954	D44	Production and Supply of Electric Power and Heat Power	0.485671	0.853061	0.6269	8	-0.006126	1.17225	0.098233	24.2431	0.0168981	0.0544246	0.283944	0.0987478	86.2827	0.168981	0.544246	0	0	0.168981	0.228265	0.0250053	0.124232	0.0385724	0.0577464	0.0179295	0	0	0	21.5199	-1.20627	0.681986	3.47e-10	1.08e-10	1.3055	0.106104	1	0.522221
104	2015	18	0.111669	-3.72446	D44	Production and Supply of Electric Power and Heat Power	0.472634	0.684783	0.6269	6	0.032035	1.46032	0.099985	24.2746	0.0188371	0.0692432	0.851191	0.131135	59.5219	0.188371	0.692432	0.00049571	0	0.187875	0.215626	0.0012154	0.149306	0.0406176	0.0690824	0.0187933	1.38629	0.959914	0.261137	22.6392	-0.410217	1.6069	4.5e-10	1.22e-10	1.31492	0.0997679	0	0.887114
104	2016	19	0.095578	-3.76234	D44	Production and Supply of Electric Power and Heat Power	0.477519	0.744264	0.6269	9	0.01308	1.34361	0.054832	24.2876	0.0188388	0.0598417	0.812273	0.140564	53.797	0.188388	0.598417	0.00041679	0	0.187971	0.263236	0.0028701	0.157525	0.0495905	0.0579737	0.0182508	1.60944	0.963116	0.303199	21.6974	-1.39829	1.77434	3.68e-10	1.16e-10	1.32504	0.0968784	0	0.304032
104	2017	20	0.10291	-3.78769	D44	Production and Supply of Electric Power and Heat Power	0.500616	0.999397	0.6269	8	0.091517	1.0006	0.046447	24.3752	0.0182261	0.0604782	0.756293	0.0728492	52.0609	0.182261	0.604782	0.00082658	0	0.181435	0.261338	0.0049233	0.158053	0.0476319	0.0573395	0.0172802	1.94591	1.17685	0.354664	22.0027	-1.30953	1.63467	3.45e-10	1.04e-10	1.33176	0.0948101	0	0.763453
104	2018	21	0.098789	-3.82807	D44	Production and Supply of Electric Power and Heat Power	0.492021	1.11957	0.6269	8	-0.002257	0.893199	0.040637	24.3729	0.01841	0.0622824	0.258628	0.0779747	48.6504	0.1841	0.622824	0.00079183	0	0.183308	0.250348	0.0227654	0.155923	0.0460891	0.0511554	0.015121	1.79176	1.11595	0.329863	21.6056	-1.59188	0.542811	3.5e-10	1.03e-10	1.34236	0.0821346	1	0.245848
104	2019	22	0.097024	-3.85107	D44	Production and Supply of Electric Power and Heat Power	0.515644	1.06804	0.6269	8	0.101997	0.936292	0.046833	24.4701	0.0172952	0.0507297	0.162514	0.0548825	75.2607	0.172952	0.507297	0.00143529	0	0.171517	0.212097	0.0322142	0.107596	0.0366826	0.0459969	0.0156817	1.60944	0.816463	0.278355	21.4405	-1.94503	0.418761	2.57e-10	8.75e-11	1.34835	0.0906706	1	0.525496
104	2020	23	0.099194	-3.8868	D44	Production and Supply of Electric Power and Heat Power	0.514928	1.08169	0.6269	8	0.023953	0.924479	0.051884	24.4937	0.0179581	0.0495902	0.800179	0.0511106	69.9323	0.179581	0.495902	0.00185901	0	0.177722	0.21684	0.0040123	0.107531	0.0389402	0.0461649	0.0167177	1.60944	0.798123	0.289024	21.5938	-1.48448	2.10926	2.47e-10	8.93e-11	1.35759	0.0930928	0	0.260964
104	2021	24	0.093179	-3.87014	D44	Production and Supply of Electric Power and Heat Power	0.550413	0.968267	0.5697	8	0.339372	1.03277	-0.002743	24.7859	0.0182225	0.0607277	0.342604	0.127341	119.284	0.182225	0.607277	0.0017191	0.00034382	0.180162	0.166224	0.0202358	0.100944	0.03029	0.0620362	0.0186151	0	0	0	20.9355	-2.76647	0.737471	2.19e-10	6.56e-11	1.35329	0.102155	0	0.0183596
104	2022	25	0.088053	-3.89678	D44	Production and Supply of Electric Power and Heat Power	0.571426	1.1118	0.5697	7	0.052669	0.899439	0.044095	24.8498	0.0201063	0.0544555	0.525496	0.089647	183.154	0.201063	0.544555	0.00173629	0.00069452	0.198632	0.147035	0.0150072	0.0800687	0.0295633	0.0535641	0.0197772	0	0	0	22.1721	-1.54248	1.26144	1.95e-10	7.19e-11	1.36015	0.0983631	0	0.330595
104	2023	26	0.085433	-3.89776	D44	Production and Supply of Electric Power and Heat Power	0.619621	1.14335	0.5758	6	0.193881	0.874626	0.06625	25.0275	0.0205793	0.0551404	0.480101	0.0418877	151.096	0.205793	0.551404	0.00101878	0.00033959	0.204435	0.13317	0.0166737	0.0734304	0.0274055	0.0486042	0.0181399	1.09861	0.60578	0.226087	18.7571	3.85571	1.13815	1.4e-10	5.22e-11	1.3604	0.0881463	0	0.767639
105	2008	11	0.163197	-3.91536	D44	Production and Supply of Electric Power and Heat Power	0.490783	0.856568	0.2007		-0.058803	1.16745	0.091373	21.39	0.0014882	0.0109489	0.0816444	0.149708	0.237608	0.014882	0.109489	0.00067645	0.00202936	0.0121762	0.103676	0.165883	0.0113514	0.0015429	0.011282	0.0015335	0	0	0	18.5174	-1.6461	0.974752	1.04e-09	1.41e-10	1.36491	0.103042	1	0.0808172
105	2009	12	0.142551	-3.96397	D44	Production and Supply of Electric Power and Heat Power	0.45435	0.619063	0.2007		0.112066	1.61534	0.145237	21.4962	0.00115333	0.00692042	0.0633888	0.104985	1.34219	0.0115333	0.0692042	0	0	0.0115333	0.0974159	0.268384	0.0067416	0.0011235	0.0085753	0.0014291	0	0	0	20.9194	-2.022	1.19734	6.68e-10	1.11e-10	1.37725	0.123913	1	0.758152
105	2010	13	0.134512	-4.01208	D44	Production and Supply of Electric Power and Heat Power	0.442876	0.450444	0.2007		0.120047	2.22003	0.109566	21.6096	0.00080465	0.0196078	0.0397885	0.151131	3.22093	0.0080465	0.196078	0	0.00123793	0.00680862	0.0966316	0.0974327	0.0189474	0.0007775	0.0214775	0.0008814	0	0	0	19.2208	-0.44795	0.265257	1.55e-09	6.37e-11	1.38931	0.109535	1	0.470084
105	2011	14	0.133339	-4.0536	D44	Production and Supply of Electric Power and Heat Power	0.377075	0.64914	0.2007		0.023325	1.5405	0.140691	21.6326	0.00063327	0.00254453	0.0503677	0.153067	2.38749	0.0063327	0.0254453	0.00063327	0	0.00569945	0.0978663	0.513088	0.0024902	0.0006198	0.0026618	0.0006625	0	0	0	19.6901	-4.36965	2.58752	2.02e-10	5.02e-11	1.3996	0.104608	1	0.513891
105	2012	15	0.137286	-4.09532	D44	Production and Supply of Electric Power and Heat Power	0.359734	0.649176	0.2007		0.02741	1.54041	0.061814	21.6597	0.00175569	0.00644405	0.0182937	0.132007	1.36285	0.0175569	0.0644405	0	0	0.0175569	0.0863407	0.303974	0.0055638	0.0015159	0.0066663	0.0018162	0	0	0	20.0166	-0.626678	0.371092	5.06e-10	1.38e-10	1.40985	0.103449	1	0.846498
105	2013	16	0.136722	-4.13567	D44	Production and Supply of Electric Power and Heat Power	0.310695	0.709754	0.2007		0.005629	1.40894	0.084517	21.6653	0.00203716	0.00642236	0.0332245	0.107341	2.39289	0.0203716	0.0642236	0	0.00061732	0.0197543	0.0717188	0.299768	0.004606	0.001461	0.0066544	0.0021108	0	0	0	20.1033	-1.142	0.676241	5.03e-10	1.6e-10	1.41965	0.103614	1	0.477247
105	2014	17	0.11257	-4.17856	D44	Production and Supply of Electric Power and Heat Power	0.317189	0.689503	0.2007		0.048765	1.45032	0.044298	21.7136	0.00178798	0.00633771	0.28406	0.0506025	4.36518	0.0178798	0.0633771	0	0	0.0178798	0.0709285	0.21469	0.0044952	0.0012682	0.0068907	0.001944	0	0	0	20.177	-9.89419	5.85891	4.75e-10	1.34e-10	1.42997	0.108726	1	0.237549
105	2015	18	0.111669	-4.22042	D44	Production and Supply of Electric Power and Heat Power	0.311265	0.505462	0.2007		0.033623	1.97839	0.042672	21.7467	0.00270334	0.0147622	0.84952	0.120267	3.59712	0.0270334	0.147622	0.00058768	0	0.0264457	0.0706799	0.0059554	0.0104339	0.0019107	0.015073	0.0027603	0	0	0	20.2619	-12.7036	7.5225	1.07e-09	1.97e-10	1.43993	0.102106	0	0.85929
105	2016	19	0.095578	-4.26113	D44	Production and Supply of Electric Power and Heat Power	0.295494	0.594858	0.2007		0.013175	1.68107	0.038471	21.7598	0.00241614	0.0126454	0.798008	0.150381	3.03052	0.0241614	0.126454	0.00112378	0.00112378	0.0219138	0.0749464	0.0161211	0.0094773	0.0018108	0.0126286	0.0024129	0	0	0	20.3079	-13.9308	8.24921	9.11e-10	1.74e-10	1.44954	0.0998671	0	0.467813
105	2017	20	0.10291	-4.30447	D44	Production and Supply of Electric Power and Heat Power	0.305853	0.769282	0.2007		0.06766	1.29991	0.047519	21.8252	0.00165731	0.00878906	0.745917	0.0985449	2.68296	0.0165731	0.0878906	0	0	0.0165731	0.0701748	0.0365344	0.0061677	0.001163	0.0085764	0.0016172	0	0	0	20.4297	-18.7348	11.094	5.97e-10	1.12e-10	1.45965	0.0975806	0	0.0593492
105	2018	21	0.098789	-4.34672	D44	Production and Supply of Electric Power and Heat Power	0.292573	1.02599	0.2007		0.049999	0.974666	0.043122	21.874	0.00249451	0.0089153	0.244365	0.0963337	3.31961	0.0249451	0.089153	0	0	0.0249451	0.0675211	0.16264	0.0060197	0.0016843	0.0075658	0.0021169	0	0	0	20.4439	-6.0507	3.58296	5.77e-10	1.61e-10	1.46942	0.0848634	1	0.887114
105	2019	22	0.097024	-4.38844	D44	Production and Supply of Electric Power and Heat Power	0.284596	0.850718	0.2007		0.041729	1.17548	0.042767	21.9149	0.00281587	0.00930233	0.153137	0.0731221	2.23918	0.0281587	0.0930233	0	0.00156437	0.0265944	0.0663341	0.177947	0.0061706	0.0018679	0.0086399	0.0026154	0	0	0	20.4129	-3.63403	2.15192	5.77e-10	1.75e-10	1.47897	0.0928791	1	0.843575
105	2020	23	0.099194	-4.42972	D44	Production and Supply of Electric Power and Heat Power	0.28517	0.98049	0.2007		0.033091	1.0199	0.031307	21.9474	0.00495155	0.0176644	0.801755	0.0474028	1.55033	0.0495155	0.176644	0.00053242	0.00159727	0.0473858	0.0663534	0.0110632	0.0117209	0.0032855	0.0168352	0.0047191	0	0	0	20.535	-10.0195	5.9331	1.07e-09	2.99e-10	1.48833	0.0953058	0	0.27898
105	2021	24	0.093179	-4.47155	D44	Production and Supply of Electric Power and Heat Power	0.291219	0.833695	0.2007		0.053123	1.19948	0.048884	21.9992	0.00667772	0.0245287	0.332994	0.115992	3.28125	0.0667772	0.245287	0.00142079	0	0.0653564	0.0636047	0.0509811	0.0156014	0.0042473	0.0253759	0.0069083	0	0	0	20.6746	-2.99684	1.7746	1.42e-09	3.85e-10	1.49774	0.103454	0	0.511496
105	2022	25	0.088053	-4.51344	D44	Production and Supply of Electric Power and Heat Power	0.300494	0.806205	0.2007		0.06399	1.24038	0.059327	22.0612	0.00541839	0.0198069	0.494807	0.177909	7.69412	0.0541839	0.198069	0.00141349	0.00094233	0.0518281	0.0592808	0.0447469	0.0117417	0.0032121	0.0197027	0.0053899	0	0	0	21.0017	-5.5147	3.26557	1.09e-09	2.99e-10	1.50706	0.099474	0	0.511496
105	2023	26	0.085433	-4.55403	D44	Production and Supply of Electric Power and Heat Power	0.276235	0.842975	0.2007		0.021857	1.18627	0.063623	22.0829	0.00533391	0.0193768	0.473153	0.0432537	9.98046	0.0533391	0.193768	0	0	0.0533391	0.0590774	0.0482554	0.0114473	0.0031511	0.0172594	0.004751	0.693147	0.13431	0.0369718	21.1293	-5.39041	3.19197	1.05e-09	2.89e-10	1.51601	0.0890725	0	0.145737
106	2008	11	0.163197	-3.69665	D44	Production and Supply of Electric Power and Heat Power	0.672192	0.83079	0.1765		0.204346	1.20367	0.105624	21.1912	0.00393588	0.0208333	0.0829258	0.144322	2.14547	0.0393588	0.208333	0.00286246	0.0050093	0.0314871	0.0468009	0.0870409	0.0097502	0.001842	0.0216907	0.0040978	0	0	0	17.4791	-0.878684	0.520319	2.28e-09	4.31e-10	1.30743	0.104115	1	0.0363197
106	2009	12	0.142551	-3.74702	D44	Production and Supply of Electric Power and Heat Power	0.668177	0.605839	0.1765		0.111518	1.6506	0.086582	21.2969	0.00235178	0.00662252	0.0634266	0.139675	1.65202	0.0235178	0.0662252	0.00185667	0.00123778	0.0204233	0.0918228	0.280443	0.006081	0.0021595	0.0082133	0.0029167	0	0	0	19.5333	-2.11422	1.25195	7.29e-10	2.59e-10	1.32096	0.124021	1	0.468669
106	2010	13	0.134512	-3.81	D44	Production and Supply of Electric Power and Heat Power	0.557446	0.607772	0.1382		0.325831	1.64535	0.058948	21.579	0.00292881	0.0216607	0.0433411	0.106409	2.28243	0.0292881	0.216607	0.00225293	0.00075098	0.0262842	0.0692129	0.0878297	0.014992	0.0020271	0.0238321	0.0032224	0	0	0	19.7001	-0.441703	0.261557	1.81e-09	2.45e-10	1.33763	0.110025	1	0.0610024
106	2011	14	0.133339	-3.86246	D44	Production and Supply of Electric Power and Heat Power	0.628975	0.566956	0.1382		0.228633	1.76381	0.054117	21.7849	0.00249619	0.0113895	0.05022	0.20725	2.28725	0.0249619	0.113895	0.00069339	0.00138677	0.0228817	0.107208	0.165676	0.0122105	0.0026761	0.0118953	0.002607	0	0	0	20.751	-0.973359	0.576381	8.18e-10	1.79e-10	1.3513	0.104441	1	0.840567
106	2012	15	0.137286	-3.90673	D44	Production and Supply of Electric Power and Heat Power	0.645625	0.616549	0.1382		0.093475	1.62193	0.061533	21.8742	0.00298174	0.00825959	0.0184145	0.103151	3.21516	0.0298174	0.0825959	0.00298174	0.00074543	0.0260902	0.0802372	0.237125	0.0066273	0.0023925	0.0085533	0.0030878	0	0	0	18.9852	-0.492156	0.291434	4.96e-10	1.79e-10	1.3627	0.103556	1	0.151598
106	2013	16	0.136722	-3.95099	D44	Production and Supply of Electric Power and Heat Power	0.665137	0.690263	0.1382		0.114587	1.44872	0.078927	21.9827	0.00328832	0.0103466	0.0336387	0.0938931	6.34593	0.0328832	0.103466	0.00349822	0.00069964	0.0286854	0.0504484	0.185982	0.0052197	0.0016589	0.0107584	0.0034192	0	0	0	19.4058	-0.7177	0.424991	5.7e-10	1.81e-10	1.37397	0.10398	1	0.467355
106	2014	17	0.11257	-3.99178	D44	Production and Supply of Electric Power and Heat Power	0.664965	0.575555	0.1382		0.023726	1.73745	0.103829	22.0062	0.00343217	0.0133456	0.275208	0.0740898	4.71315	0.0343217	0.133456	0.00168795	0.00056265	0.0320711	0.0339048	0.103447	0.0045248	0.0011637	0.0145925	0.0037528	0	0	0	18.7639	-4.55223	2.69563	6.94e-10	1.79e-10	1.38424	0.109343	1	0.499568
106	2015	18	0.111669	-4.03633	D44	Production and Supply of Electric Power and Heat Power	0.475525	0.522275	0.1118		0.202348	1.9147	0.079779	22.1904	0.00451971	0.0168883	0.8468	0.151199	3.7051	0.0451971	0.168882	0.00286058	0.00057212	0.0417644	0.0994957	0.0055682	0.0168031	0.0044969	0.0171654	0.0045939	1.38629	0.234121	0.0626565	16.9728	-11.0687	6.55443	6.61e-10	1.77e-10	1.39533	0.101641	0	0.149893
106	2016	19	0.095578	-4.07729	D44	Production and Supply of Electric Power and Heat Power	0.4693	0.429291	0.1118		0.07257	2.32942	0.088675	22.2605	0.0044302	0.0144636	0.720665	0.205571	-1.11601	0.044302	0.144636	0.00408044	0.00058292	0.0396386	0.086521	0.0261304	0.0125141	0.0038331	0.0144178	0.0044162	0	0	0	17.7799	-10.9991	6.5132	5.53e-10	1.69e-10	1.40543	0.0996834	0	0.473573
106	2017	20	0.10291	-4.1178	D44	Production and Supply of Electric Power and Heat Power	0.453115	0.475363	0.12		0.066739	2.10366	0.108637	22.3251	0.00592875	0.0186768	0.746042	0.0970785	-0.802121	0.0592875	0.186768	0.00476417	0.00052935	0.053994	0.0837258	0.0171776	0.0156373	0.0049639	0.0181883	0.0057737	0	0	0	16.1916	-8.81785	5.22155	6.09e-10	1.93e-10	1.41532	0.0973842	0	0.0332245
106	2018	21	0.098789	-4.15794	D44	Production and Supply of Electric Power and Heat Power	0.45813	0.534825	0.1608		0.037697	1.86977	0.072348	22.3621	0.00692961	0.016734	0.258053	0.0720485	-0.172868	0.0692961	0.16734	0.00468921	0.00052102	0.0640859	0.110715	0.0848082	0.018527	0.0076721	0.0140931	0.005836	0	0	0	16.3436	-3.40417	2.0158	5.31e-10	2.2e-10	1.42502	0.0842187	1	0.887114
106	2019	22	0.097024	-4.19793	D44	Production and Supply of Electric Power and Heat Power	0.418852	0.530606	0.1608		-0.001416	1.88464	0.06197	22.3607	0.00654165	0.0140698	0.153325	0.0713891	0.493988	0.0654165	0.140698	0.00629937	0	0.0591171	0.0168784	0.11762	0.0023748	0.0011041	0.0131734	0.0061248	0	0	0	16.2339	-2.40561	1.4245	4.44e-10	2.07e-10	1.43459	0.0936285	1	0.0183469
106	2020	23	0.099194	-4.16444	D44	Production and Supply of Electric Power and Heat Power	0.46238	0.869602	0.1179		0.959053	1.14995	0.059552	23.6928	0.0112425	0.0245837	0.784804	0.0653597	40.3836	0.112425	0.245837	0.00241404	0.00034486	0.109667	0.07335	0.0095014	0.0180321	0.0082464	0.0234044	0.0107032	1.38629	0.340802	0.155855	23.257	-7.04719	4.17304	2.93e-10	1.34e-10	1.42658	0.0952029	0	0.0425789
106	2021	24	0.093179	-4.19435	D44	Production and Supply of Electric Power and Heat Power	0.4725	0.730293	0.1234		0.090784	1.36931	0.077897	23.7797	0.0118734	0.0254536	0.344146	0.0905989	88.7818	0.118734	0.254536	0.00197342	0.00065781	0.116103	0.12473	0.0481426	0.0317484	0.0148098	0.0261358	0.0121916	1.79176	0.456068	0.212744	22.199	-2.98466	1.76738	2.66e-10	1.24e-10	1.43374	0.10268	0	0.153325
106	2022	25	0.088053	-4.23093	D44	Production and Supply of Electric Power and Heat Power	0.48324	0.838965	0.1373		0.028626	1.19195	0.041606	23.8079	0.0152296	0.0408205	0.514702	0.113606	97.861	0.152296	0.408205	0.00196934	0.00065645	0.14967	0.114427	0.0206151	0.0467097	0.0174268	0.0403208	0.0150432	1.60944	0.65698	0.245111	22.2149	-2.78343	1.64823	4.15e-10	1.55e-10	1.44242	0.0987759	0	0.27898
106	2023	26	0.085433	-4.26165	D44	Production and Supply of Electric Power and Heat Power	0.514693	0.887765	0.1426		0.076703	1.12642	0.043442	23.8818	0.0166661	0.039751	0.474302	0.0485946	59.2085	0.166661	0.39751	0.00188673	0.00062891	0.164146	0.111002	0.0234573	0.0441243	0.0184997	0.0351491	0.0147368	3.46574	1.37766	0.577604	21.7071	-2.63396	1.55972	3.67e-10	1.54e-10	1.44966	0.0884234	0	0.0408456
107	2009	11	0.191156	-3.67796	B06	Mining and Washing of Coal	0.675934	0.458066	0.5262		0.17518	2.18309	0.054462	22.3944	0.00108861	0.0131004	0.0741287	0.151454	36.0376	0.0108861	0.131004	0	0	0.0108861	0.0440214	0.139931	0.005767	0.0004792	0.0057499	0.0004778	0	0	0	21.2441	-1.24911	0.739672	5.23e-10	4.35e-11	1.30236	0.0438908	1	0.237142
107	2010	12	0.17797	-3.71763	B06	Mining and Washing of Coal	0.679145	0.491216	0.5262		0.081319	2.03576	0.068928	22.4726	0.00159295	0.00977199	0.0509075	0.110231	60.935	0.0159295	0.0977199	0	0	0.0159295	0.104525	0.192941	0.0102142	0.001665	0.0023457	0.0003824	0	0	0	21.388	-1.15001	0.680985	3.63e-10	5.92e-11	1.31309	0.0240042	1	0.512053
107	2012	14	0.218714	-3.78159	B06	Mining and Washing of Coal	0.58566	0.820667	0.685		-0.137405	1.21852	0.139914	23.0023	0.00100627	0.0058382	0.0277026	0.103214	139.541	0.0100627	0.058382	0	0	0.0100627	0.0712477	0.331891	0.0041596	0.0007169	0.0025221	0.0004347	0	0	0	23.3199	-1.04747	0.620269	1.39e-10	2.4e-11	1.33014	0.0432	1	0.0739655
107	2013	15	0.128038	-3.81462	B06	Mining and Washing of Coal	0.566909	0.980733	0.6383		0.127194	1.01965	0.044308	23.1221	0.0010783	0.00920598	0.0437725	0.096565	107.743	0.010783	0.0920598	0	0	0.010783	0.0550921	0.206548	0.0050718	0.0005941	0.0044525	0.0005215	0	0	0	22.2471	-1.04962	0.621541	1.86e-10	2.18e-11	1.33884	0.048365	1	0.0332763
107	2014	16	0.254906	-3.85256	B06	Mining and Washing of Coal	0.536193	0.969703	0.6383		0.032264	1.03124	0.030844	23.1538	0.00204669	0.0127479	0.284404	0.0699689	39.0768	0.0204669	0.127479	0	0	0.020467	0.0575429	0.106674	0.0073355	0.0011777	0.0058383	0.0009374	0	0	0	21.6696	-4.92493	2.91633	2.43e-10	3.9e-11	1.34874	0.0457986	1	0.720841
107	2015	17	0.143199	-3.89412	B06	Mining and Washing of Coal	0.59971	0.788827	0.6383		-0.023681	1.26771	-0.135005	23.1298	0.00269161	0.0204082	0.841727	0.16338	-81.4303	0.0269161	0.204082	0	0.0006729	0.0262432	0.0195869	0.0051674	0.0039973	0.0005272	0.0102743	0.0013551	0	0	0	21.6276	-9.10477	5.39145	3.98e-10	5.25e-11	1.35947	0.0503442	0	0.510959
107	2016	18	0.257886	-3.93646	B06	Mining and Washing of Coal	0.652786	0.854322	0.6383		-0.036744	1.17052	-0.149838	23.0924	0.00176403	0.0122699	0.825389	0.130006	-110.978	0.0176403	0.122699	0	0.00203542	0.0156049	0.0331751	0.0115916	0.0040706	0.0005852	0.0070994	0.0010207	0	0	0	20.7893	-14.8497	8.79336	2.39e-10	3.43e-11	1.37028	0.0578598	0	0.0345892
107	2018	20	0.272252	-4.00448	B06	Mining and Washing of Coal	0.656213	1.12688	0.6383		0.131014	0.887409	0.089135	23.2677	0.00271248	0.01044	0.24939	0.0769378	-56.9962	0.0271248	0.1044	0.00064583	0.00258331	0.0238956	0.0249091	0.137805	0.0026005	0.0006757	0.004542	0.0011801	0	0	0	21.2079	-5.27329	3.12261	1.74e-10	4.52e-11	1.38741	0.043506	1	0.500948
107	2019	21	0.215244	-4.04026	B06	Mining and Washing of Coal	0.715699	1.07466	0.6383		0.033396	0.930527	-0.205813	23.3216	0.00305998	0.0094086	0.14949	0.0663484	-58.7237	0.0305998	0.094086	0.00122399	0.00367197	0.0257038	0.0814138	0.176809	0.0076599	0.0024912	0.0045364	0.0014754	0	0	0	21.2373	-3.50744	2.07695	1.49e-10	4.83e-11	1.39631	0.0482154	1	0.506632
107	2020	22	0.182942	-4.07419	B06	Mining and Washing of Coal	0.822414	0.621837	0.6383		0.068494	1.60814	-0.336321	23.3941	0.004743	0.0179641	0.356121	0.48638	-29.1906	0.04743	0.179641	0.00110302	0.00827267	0.0380543	0.106525	0.0667137	0.0191362	0.0050525	0.0101615	0.0026829	0	0	0	21.6272	-4.37617	2.59138	2.69e-10	7.1e-11	1.40467	0.0565657	0	0.27128
107	2021	23	0.279625	-4.11982	B06	Mining and Washing of Coal	0.813074	0.803844	0.6284		-0.064902	1.24402	-0.003176	23.327	0.00568891	0.0167187	0.325417	0.163744	-15.9797	0.0568891	0.167187	0.00249513	0.017965	0.036429	0.113482	0.0758168	0.0189727	0.0064559	0.0095215	0.0032399	0	0	0	21.1476	-4.29675	2.54435	2.62e-10	8.9e-11	1.41581	0.0569515	0	0.149808
107	2022	24	0.214085	-4.15738	B06	Mining and Washing of Coal	0.806548	0.801506	0.5191		0.030118	1.24765	0.117908	23.3567	0.00424562	0.0190083	0.500948	0.149925	8.43224	0.0424562	0.190083	0.0025888	0.00673087	0.0331366	0.104738	0.0458998	0.0199089	0.0044468	0.0105256	0.002351	0.693147	0.131755	0.0294284	21.4875	-5.81771	3.44499	2.93e-10	6.55e-11	1.42489	0.055374	0	0.280307
107	2023	25	0.227588	-4.20133	B06	Mining and Washing of Coal	0.788561	0.860922	0.4646		-0.047323	1.16155	0.077663	23.3082	0.00997698	0.027921	0.471967	0.0498142	15.2992	0.0997698	0.27921	0.00358148	0.00818624	0.088002	0.109075	0.0335843	0.0304548	0.0108824	0.0157216	0.0056178	0	0	0	0	-3.73149	2.20963	0	0	1.4354	0.0563074	0	0.243252
108	2008	10	0.134056	-3.54418	B06	Mining and Washing of Coal	0.479976	0.880149	0.4511	8	0.339159	1.13617	0.285016	22.9515	0.0100901	0.0174419	0.0798877	0.182319	31.9948	0.100901	0.174419	0	0.003003	0.0978979	0.0558263	0.104358	0.0097372	0.0056329	0.0023231	0.0013439	0	0	0	20.0079	-1.01109	0.598723	3.76e-10	2.17e-10	1.2653	0.0133194	1	0.262755
108	2009	11	0.191156	-3.57106	B06	Mining and Washing of Coal	0.493415	0.378353	0.4511	9	0.295424	2.64303	0.206029	23.1762	0.00512284	0.0320513	0.0733061	0.191217	33.6158	0.0512284	0.320513	0	0	0.0512284	0.0639281	0.0572521	0.0204898	0.0032749	0.0137775	0.0022021	0	0	0	21.6536	-0.504889	0.298974	5.97e-10	9.54e-11	1.27286	0.0429859	1	0.73585
108	2010	12	0.17797	-3.59954	B06	Mining and Washing of Coal	0.475171	0.406814	0.4511	9	0.166828	2.45812	0.173966	23.3305	0.00833638	0.0317965	0.0428933	0.145969	23.1683	0.0833638	0.317965	0	0	0.0833638	0.0824368	0.0598637	0.026212	0.0068722	0.0079379	0.0020811	0	0	0	21.9563	-0.297791	0.176339	5.15e-10	1.35e-10	1.28081	0.0249646	1	0.468269
108	2011	13	0.17224	-3.62979	B06	Mining and Washing of Coal	0.42614	0.529533	0.4411	9	0.119851	1.88846	0.179877	23.4437	0.00731217	0.0180305	0.0527217	0.0985575	26.9586	0.0731217	0.180305	0	0.00060935	0.0725123	0.078988	0.104342	0.0142419	0.0057757	0.0046473	0.0018847	0	0	0	22.4216	-0.645481	0.382226	2.66e-10	1.08e-10	1.28917	0.0257744	1	0.474827
108	2012	14	0.218714	-3.63933	B06	Mining and Washing of Coal	0.493287	0.613132	0.4511	9	0.341547	1.63097	0.162498	23.7375	0.00758666	0.0159262	0.0195438	0.113983	19.8488	0.0758666	0.159262	0.00065402	0.00065402	0.0745585	0.087502	0.122817	0.0139358	0.0066385	0.0067766	0.0032281	0	0	0	22.3608	-0.270892	0.160411	1.75e-10	8.33e-11	1.2918	0.0425498	1	0.151671
108	2013	15	0.128038	-3.67871	B06	Mining and Washing of Coal	0.488404	0.922937	0.4511	9	0.005354	1.0835	0.083627	23.7429	0.00720744	0.0144009	0.0337558	0.103939	7.6593	0.0720744	0.144009	0.00065522	0	0.0714192	0.0508776	0.133604	0.0073268	0.003667	0.0069893	0.003498	0	0	0	22.5369	-0.51744	0.306405	1.58e-10	7.93e-11	1.30256	0.0485336	1	0.473211
108	2014	16	0.254906	-3.71108	B06	Mining and Washing of Coal	0.53219	0.933594	0.4511	9	0.065904	1.07113	-0.001658	23.8067	0.00387245	0.00809969	0.264207	0.0863007	-23.9206	0.0387245	0.0809969	0	0	0.0387245	0.0368144	0.173504	0.0029818	0.0014256	0.0037741	0.0018044	0	0	0	20.9142	-7.20076	4.26398	7.76e-11	3.71e-11	1.31132	0.0465958	1	0.024872
108	2015	17	0.143199	-3.74947	B06	Mining and Washing of Coal	0.539731	1.04774	0.4511	9	0.013171	0.954432	-0.01177	23.8198	0.00535641	0.0160936	0.848367	0.115249	-30.3599	0.0535641	0.160936	0	0	0.0535641	0.0425532	0.005624	0.0068484	0.0022793	0.00796	0.0026493	0	0	0	22.5555	-11.6367	6.89077	1.64e-10	5.46e-11	1.32162	0.0494608	0	0.509781
108	2016	18	0.257886	-3.77858	B06	Mining and Washing of Coal	0.609202	1.00979	0.4511	8	0.015682	0.990301	-0.092348	23.9055	0.00511387	0.0200594	0.887115	0.0550439	-22.1989	0.0511387	0.200594	0.00059464	0.00059464	0.0499495	0.0425484	0.0004464	0.008535	0.0021759	0.011528	0.0029389	0	0	0	23.1859	-9.76254	5.78095	1.93e-10	4.92e-11	1.32935	0.0574692	0	0.0506145
108	2017	19	0.262918	-3.82151	B06	Mining and Washing of Coal	0.573641	0.982092	0.4511	9	-0.022341	1.01824	0.061636	23.8829	0.00566251	0.0229805	0.750187	0.088111	23.5043	0.0566251	0.229805	0.00053929	0	0.0560858	0.0400863	0.0135546	0.009212	0.0022699	0.0097221	0.0023956	0	0	0	23.1863	-7.20629	4.26726	2.26e-10	5.57e-11	1.34065	0.0423059	0	0.32255
108	2018	20	0.272252	-3.86291	B06	Mining and Washing of Coal	0.544191	1.15772	0.4511	8	-0.010837	0.863767	0.08679	23.872	0.00715953	0.0174941	0.276658	0.0453607	39.6459	0.0715953	0.174941	0.00155642	0	0.0700389	0.0287672	0.0787296	0.0050326	0.0020596	0.0075828	0.0031033	0	0	0	22.2825	-3.49103	2.06724	1.67e-10	6.84e-11	1.35142	0.0433452	1	0.480101
108	2019	21	0.215244	-3.89075	B06	Mining and Washing of Coal	0.574953	1.16023	0.4511	9	0.096647	0.861895	0.048723	23.9643	0.00845618	0.0211295	0.158306	0.0602554	35.8929	0.0845618	0.211295	0.0009044	0.0004522	0.0832052	0.0349388	0.0777912	0.0073824	0.0029545	0.0105805	0.0042344	0	0	0	22.2308	-1.65391	0.979372	1.84e-10	7.35e-11	1.3586	0.0500744	1	0.337966
108	2020	22	0.182942	-3.92671	B06	Mining and Washing of Coal	0.584864	1.1997	0.4511	9	0.029867	0.833539	0.023009	23.9937	0.00888504	0.0250744	0.782951	0.0656222	-9.39958	0.0888504	0.250744	0.00091129	0.00045564	0.0874835	0.042035	0.0094817	0.01054	0.0037348	0.0149185	0.0052863	0	0	0	22.2137	-6.89297	4.08172	2.12e-10	7.5e-11	1.3678	0.059497	0	0.733294
108	2021	23	0.279625	-3.95431	B06	Mining and Washing of Coal	0.551003	1.08267	0.4511	9	0.091268	0.92364	0.15533	24.0811	0.00636886	0.00995694	0.332773	0.149256	43.3046	0.0636886	0.0995694	0	0.00088456	0.0628041	0.0495433	0.125641	0.004933	0.0031553	0.0059738	0.0038211	0	0	0	22.2433	-7.37775	4.36879	7.71e-11	4.93e-11	1.37481	0.0599962	0	0.166889
108	2022	24	0.214085	-3.98619	B06	Mining and Washing of Coal	0.495752	1.00199	0.4511	9	0.055942	0.99801	0.215432	24.1358	0.00648546	0.0140597	0.514864	0.102116	62.0871	0.0648546	0.140597	0.00082617	0	0.0640284	0.0639543	0.059827	0.0089918	0.0041477	0.0080461	0.0037115	0.693147	0.0974548	0.0449538	22.7046	-8.08382	4.78689	1.05e-10	4.85e-11	1.38284	0.0572278	0	0.160735
109	2008	10	0.163197	-3.7099	I65	Production and Supply of Electric Power and Heat Power	0.691549	0.712201	0.2391	10	-0.181915	1.4041	-0.537273	21.3281	0.00682753	0.0330275	0.0760736	0.177455	-2.15284	0.0682753	0.330275	0	0.0605167	0.00775855	0.247833	0.0553712	0.081853	0.0169208	0.0331339	0.0068495	0	0	0	20.4004	-0.508463	0.30109	3.68e-09	7.61e-10	1.311	0.100322	1	0.512504
109	2009	11	0.142551	-3.74792	I65	Production and Supply of Electric Power and Heat Power	0.712608	0.483217	0.2391	10	-0.02131	2.06946	-0.11207	21.3065	0.00332838	0.0156986	0.0617926	0.171005	-3.41762	0.0332838	0.156986	0	0.0247858	0.00849798	0.234984	0.11854	0.0368891	0.0078211	0.0190374	0.0040363	0	0	0	20.0732	-0.868916	0.514535	1.76e-09	3.73e-10	1.3212	0.121268	1	0.268818
109	2011	13	0.133339	-3.85288	I65	Production and Supply of Electric Power and Heat Power	0.683868	0.63643	0.23918	11	0.108027	1.57127	0.164373	21.6216	0.00287109	0.00966184	0.0504656	0.12018	2.53947	0.0287109	0.0966184	0	0.0178008	0.0109101	0.247142	0.195244	0.0238784	0.0070957	0.0098495	0.0029269	0	0	0	19.7909	-1.15302	0.68277	7.79e-10	2.31e-10	1.34882	0.101942	1	0.500948
109	2012	14	0.137286	-3.89157	I65	Production and Supply of Electric Power and Heat Power	0.649927	0.624186	0.23918	11	-0.019495	1.60209	0.079	21.6019	0.00258196	0.00802334	0.0184777	0.120322	4.23627	0.0258196	0.0802334	0	0.0102078	0.0156119	0.227888	0.244089	0.0182842	0.005884	0.0081008	0.0026069	0	0	0	20.6264	-0.508387	0.301045	6.87e-10	2.21e-10	1.35881	0.100966	1	0.50893
109	2013	15	0.136722	-3.92921	I65	Production and Supply of Electric Power and Heat Power	0.720251	0.67812	0.23918	11	-0.033733	1.47466	-0.256341	21.5676	0.00561892	0.0191991	0.0332319	0.0974907	2.32783	0.0561892	0.191991	0	0.0376468	0.0185424	0.194131	0.100276	0.0372714	0.0109081	0.0194877	0.0057034	0	0	0	20.9204	-0.382099	0.226262	1.73e-09	5.05e-10	1.36844	0.101503	1	0.333123
109	2014	16	0.11257	-3.96764	I65	Production and Supply of Electric Power and Heat Power	0.647305	0.532508	0.2392	11	-0.021793	1.87791	0.189154	21.5456	0.00383058	0.0162659	0.269182	0.0881137	1.58666	0.0383058	0.162659	0	0.0213418	0.016964	0.204101	0.0857088	0.033199	0.0078183	0.0173242	0.0040798	0	0	0	20.7855	-3.65316	2.16324	1.49e-09	3.5e-10	1.37817	0.106506	1	0.714107
109	2015	17	0.111669	-4.01092	I65	Production and Supply of Electric Power and Heat Power	0.622082	0.425813	0.2392	10	0.047864	2.34845	0.137341	21.5923	0.00374387	0.0157791	0.846184	0.156913	1.30947	0.0374387	0.157791	0	0.0132137	0.0242251	0.192075	0.0060475	0.0303077	0.007191	0.0158024	0.0037494	0	0	0	20.6262	-11.8382	7.01006	1.36e-09	3.24e-10	1.38902	0.100148	0	0.0460056
109	2016	18	0.095578	-4.05077	I65	Production and Supply of Electric Power and Heat Power	0.565189	0.40656	0.2392	11	-0.002308	2.45966	0.153201	21.59	0.00268284	0.0161725	0.782492	0.161463	3.64851	0.0268284	0.161725	0	0.00408258	0.0227458	0.192062	0.0147646	0.0310613	0.0051527	0.0158504	0.0026294	0	0	0	21.0117	-10.6808	6.32472	1.43e-09	2.37e-10	1.39891	0.0980081	0	0.162536
109	2017	19	0.10291	-4.09077	I65	Production and Supply of Electric Power and Heat Power	0.519606	0.563213	0.2392	11	4.3e-05	1.77553	0.068452	21.5901	0.00243436	0.0141319	0.743252	0.10796	-0.0822842	0.0243436	0.141319	0	0.00347766	0.0208659	0.196312	0.0231463	0.0277426	0.0047789	0.0135317	0.002331	0	0	0	20.4146	-11.6101	6.87502	1.21e-09	2.09e-10	1.40873	0.0957526	0	0.508492
109	2018	20	0.098789	-4.1313	I65	Production and Supply of Electric Power and Heat Power	0.489218	0.615788	0.2392	11	0.007888	1.62394	0.083032	21.5979	0.00473099	0.0188947	0.1965	0.179318	1.85304	0.0473099	0.188947	0.00055012	0.00220046	0.0445594	0.203292	0.0824424	0.0384113	0.0096177	0.0156518	0.003919	0	0	0	20.7483	-2.29576	1.35945	1.63e-09	4.09e-10	1.41859	0.0828369	1	0.0698683
109	2019	21	0.097024	-4.18617	I65	Production and Supply of Electric Power and Heat Power	0.692246	0.557097	0.5046	11	0.040799	1.79502	0.192228	22.9088	0.00504399	0.0277056	0.10964	0.407889	66.2849	0.0504399	0.277056	0	0.00379248	0.0466475	0.0359472	0.0632804	0.0099594	0.0018132	0.0258603	0.004708	0	0	0	23.1356	-0.873583	0.517298	7.21e-10	1.31e-10	1.43179	0.0933395	1	0.790882
110	2008	9	0.335711	-3.24595	C18	Processing of Petroleum, Coking, and Processing of Nuclear Fuel	0.20099	0.753738	0.604	8	-0.080395	1.32672	0.008856	20.2292	0.00070786	0.00813008	0.0635619	0.245619	0.442332	0.0070786	0.0813008	0	0.0040449	0.00303367	0.13412	0.228403	0.010904	0.0009494	0.0028868	0.0002513	0	0	0	15.175	-1.72585	1.02198	2.53e-09	2.21e-10	1.17741	0.0355071	1	0.845947
110	2009	10	0.314469	-3.2551	C18	Processing of Petroleum, Coking, and Processing of Nuclear Fuel	0.225341	0.197997	0.254	9	-0.1296	5.05058	-0.166519	20.2292	0.00029969	0	0.0628416	0.187345	0.0351367	0.0059663	0.0226757	0	0	0.00299693	0.178562	0.513088	0.004049	0.0010654	0.0009419	0.0002478	0	0	0	18.7515	-6.11769	3.62263	7.06e-10	1.86e-10	1.18022	0.0415364	1	0.882089
110	2010	11	0.84345	-3.33172	C18	Processing of Petroleum, Coking, and Processing of Nuclear Fuel	0.359279	0.197997	0.254	9	0.180126	5.05058	0.014287	20.2292	0.00141243	0	0.035947	0.191976	-0.363756	0.0141243	0.0226757	0	0	0.0141243	0.0571824	0.513088	0.0012967	0.0008077	0.0013241	0.0008248	0	0	0	15.425	-3.49948	2.07224	7.06e-10	4.4e-10	1.20349	0.0583925	1	0.516133
110	2011	12	0.663391	-3.37929	C18	Processing of Petroleum, Coking, and Processing of Nuclear Fuel	0.350234	0.221368	0.0927	9	0.036271	4.51738	-0.247406	20.2292	0.00100445	0.0212766	0.0499169	0.225778	-0.550287	0.0100445	0.212766	0	0	0.0100445	0.0947471	0.0887195	0.020159	0.0009517	0.0089667	0.0004233	0	0	0	19.0062	-0.517901	0.306679	6.63e-09	3.13e-10	1.21767	0.0421433	1	0.0188041
111	2021	22	0.093179	-4.08976	D44	Production and Supply of Electric Power and Heat Power	0.594643	0.278335	0.2		-0.033141	3.5928	0.041042	20.2932	0.00388046	0.0109265	0.335871	0.090702	1.47683	0.0388046	0.109265	0.00057917	0	0.0382254	0.20992	0.113854	0.0229369	0.0081459	0.0111015	0.0039426	0	0	0	17.5411	-6.7857	4.0182	2.95e-09	1.05e-09	1.40849	0.101602	0	0.0722496
111	2022	23	0.088053	-4.13175	D44	Production and Supply of Electric Power and Heat Power	0.623847	0.237677	0.2		0.011151	4.20739	-0.051583	20.3043	0.00395915	0.0172839	0.503975	0.133563	0.262337	0.0395915	0.17284	0.00114758	0	0.0384439	0.21586	0.0500847	0.0373091	0.0085462	0.0168505	0.0038599	0	0	0	19.0164	-6.43677	3.81158	5e-09	1.14e-09	1.4187	0.0974919	0	0.0183646
111	2023	24	0.085433	-4.15464	D44	Production and Supply of Electric Power and Heat Power	0.629375	0.237964	0.2		-0.089242	4.20232	-0.097404	20.2292	0.00386921	0.0162913	0.469276	0.0587991	-0.0196834	0.0386921	0.162913	0.0027248	0	0.0359673	0.194818	0.0579302	0.0317384	0.0075379	0.0142347	0.0033807	0.693147	0.112923	0.0268193	17.5044	-6.35879	3.7654	4.76e-09	1.13e-09	1.42423	0.0873757	0	0.0327626
112	2012	14	0.218714	-3.89029	D44	Mining and Washing of Coal	0.598018	1.00681	0.4038	8	0.959053	0.993233	0.069691	24.4744	0.02348	0.00786673	0.0219435	0.157425	55.3057	0.2348	0.0786673	0	0	0.2348	0.0059285	0.247957	0.0004664	0.001392	0.003604	0.0107568	0	0	0	24.03	-0.615762	0.364628	4.44e-11	1.33e-10	1.35848	0.0458128	1	0.462965
112	2013	15	0.128038	-3.90963	D44	Mining and Washing of Coal	0.718149	1.07104	0.4088	8	0.118544	0.933669	0.0468	24.5864	0.0246606	0.0133723	0.0399095	0.193919	70.4846	0.246606	0.133723	0.00056561	0	0.246041	0.0049821	0.142845	0.0006662	0.0012286	0.0067356	0.0124214	0	0	0	24.544	-0.658826	0.390128	6.89e-11	1.27e-10	1.36344	0.0503694	1	0.757013
112	2014	16	0.254906	-3.9322	D44	Mining and Washing of Coal	0.737991	0.97202	0.4088	7	0.094394	1.02879	0.035474	24.6766	0.0217188	0.0206697	0.220474	0.24946	58.503	0.217188	0.206697	0	0	0.217188	0.0039891	0.072752	0.0008245	0.0008664	0.0098922	0.0103943	0	0	0	24.3553	-2.35464	1.39432	9.66e-11	1.02e-10	1.3692	0.0478584	1	0.826854
112	2015	17	0.143199	-3.85836	D44	Mining and Washing of Coal	0.703247	0.886097	0.4626	8	0.680232	1.12854	0.037884	25.1955	0.0191428	0.0322416	0.84264	0.212792	30.6589	0.191428	0.322416	0.00196841	0	0.189459	0.0599447	0.0032071	0.0193271	0.0114751	0.0157313	0.0093401	0	0	0	25.0374	-5.76936	3.41637	9.22e-11	5.47e-11	1.35024	0.0487919	0	0.0337303
112	2016	18	0.257886	-3.87029	D44	Mining and Washing of Coal	0.703085	0.927629	0.3241	8	0.120569	1.07802	0.026273	25.3094	0.0197195	0.0200489	0.877494	0.0938892	38.559	0.197195	0.200489	0.00219106	0.00043821	0.194566	0.044769	0.0012446	0.0089757	0.0088282	0.0115034	0.0113144	0.693147	0.138968	0.136685	25.2413	-9.66174	5.72126	5.16e-11	5.07e-11	1.35333	0.0573767	0	0.0767615
112	2018	20	0.272252	-3.9293	D44	Mining and Washing of Coal	0.732937	1.12456	0.3241	8	-0.006006	0.889238	0.005597	25.3917	0.025174	0.0140173	0.234846	0.128781	115.43	0.25174	0.140173	0.00069254	0.00034627	0.250701	0.0522833	0.104971	0.0073287	0.0131618	0.0059385	0.0106651	0	0	0	25.2635	-3.69846	2.19007	3.32e-11	5.97e-11	1.36846	0.0423654	1	0.332773
112	2019	21	0.215244	-3.96941	D44	Mining and Washing of Coal	0.730708	1.11411	0.3241	8	-0.000412	0.897575	0.009725	25.3913	0.0229719	0.0143317	0.149428	0.123555	74.878	0.229719	0.143317	0.00034389	0	0.229375	0.0477019	0.116084	0.0068365	0.010958	0.0071033	0.0113858	0	0	0	24.7907	-2.30163	1.36293	3.34e-11	5.35e-11	1.37862	0.0495639	1	0.76247
112	2021	23	0.093179	-4.05474	D44	Production and Supply of Electric Power and Heat Power	0.558011	1.05744	0.1813	8	0.001662	0.94568	0.019101	25.3706	0.0231025	0.0203938	0.339597	0.0959493	47.5321	0.231025	0.203938	0.00070114	0.00070114	0.229623	0.0511299	0.060589	0.0104273	0.0118123	0.0211303	0.0239369	0	0	0	24.5298	-3.67593	2.17673	4.8e-11	5.43e-11	1.39989	0.103612	0	0.272927
112	2022	24	0.088053	-4.09584	D44	Production and Supply of Electric Power and Heat Power	0.541856	1.15055	0.1813	8	-0.004881	0.869151	0.034238	25.3663	0.0196717	0.0206391	0.527339	0.0693225	143.687	0.196717	0.206392	0.0030525	0.00271334	0.190951	0.0476821	0.0393948	0.0098412	0.0093799	0.0205609	0.0195971	0	0	0	24.1905	-5.64027	3.33993	4.81e-11	4.58e-11	1.40997	0.0996208	0	0.464342
112	2023	25	0.085433	-4.12796	D44	Production and Supply of Electric Power and Heat Power	0.521738	1.2331	0.1813	8	0.031018	0.810968	0.048903	25.3969	0.020288	0.0250902	0.477247	0.0395712	79.7545	0.20288	0.250902	0.00374443	0.00170201	0.197433	0.0390112	0.0368997	0.009788	0.0079146	0.0224114	0.0181219	0	0	0	22.4869	-4.19896	2.48644	5.27e-11	4.26e-11	1.41778	0.0893233	0	0.0332245
113	2016	18	0.095578	-3.86592	D44	Production and Supply of Electric Power and Heat Power	0.46845	0.518277	0.462		0.044176	1.92947	0.071996	21.8561	0.0239265	0.0623145	0.872956	0.0967757	-10.1469	0.239265	0.623145	0.00105636	0.00105636	0.237152	0	0.0005643	0	0	0.062973	0.0241793	0	0	0	21.1026	-3.09247	1.83123	4.24e-09	1.63e-09	1.3522	0.101057	0	0.507809
113	2017	19	0.10291	-3.91264	D44	Production and Supply of Electric Power and Heat Power	0.510421	0.6877	0.462		0.194176	1.45412	0.094362	22.0336	0.0240951	0.0738748	0.753677	0.066482	-5.637	0.240951	0.710773	0.00321268	0.00214179	0.235596	0	0.0042719	0	0	0.0700749	0.0237553	0	0	0	20.3455	-2.34075	1.38609	3.9e-09	1.32e-09	1.36421	0.0985897	0	0.0532801
113	2018	20	0.098789	-3.95456	D44	Production and Supply of Electric Power and Heat Power	0.509131	0.764529	0.472		0.073146	1.308	0.07409	22.1042	0.0231921	0.0644774	0.255353	0.0765458	-1.54896	0.231921	0.644774	0.00223539	0.00055885	0.229127	0	0.0221047	0	0	0.0553675	0.0199153	0	0	0	20.2179	-0.87425	0.517693	3.28e-09	1.18e-09	1.37487	0.0858712	1	0.737682
113	2019	21	0.097024	-3.99691	D44	Production and Supply of Electric Power and Heat Power	0.533035	0.769019	0.472		0.132775	1.30036	0.076607	22.2288	0.0209063	0.0543018	0.148544	0.0971188	1.86534	0.209063	0.543018	0.00202974	0.0015223	0.205511	0.0130931	0.0306741	0.0071098	0.0027373	0.0508731	0.0195862	0	0	0	22.4555	-0.60387	0.357586	2.71e-09	1.04e-09	1.38552	0.0936858	1	0.839987
113	2020	22	0.099194	-4.01813	D44	Production and Supply of Electric Power and Heat Power	0.637801	0.844702	0.6876		0.151946	1.18385	0.14214	23.0644	0.0175745	0.0495868	0.753584	0.0951448	7.4531	0.175745	0.495868	0.0028346	0.00188973	0.171021	0.0053955	0.0061276	0.0026755	0.0009482	0.0477036	0.0169071	0	0	0	21.8628	-3.3548	1.98657	1.04e-09	3.7e-10	1.39082	0.0962023	0	0.0341663
113	2021	23	0.093179	-4.05288	D44	Production and Supply of Electric Power and Heat Power	0.542954	0.618158	0.6414		0.088327	1.61771	0.13758	23.149	0.016456	0.052277	0.32255	0.207997	10.0853	0.16456	0.52277	0.00188608	0.00141456	0.16126	0.0146936	0.0243704	0.0076814	0.002418	0.0544062	0.0171263	0	0	0	20.879	-1.36204	0.806539	9.65e-10	3.04e-10	1.39943	0.104073	1	0.750187
113	2022	24	0.088053	-4.09088	D44	Production and Supply of Electric Power and Heat Power	0.490958	0.817595	0.6414		0.027998	1.2231	0.132324	23.1789	0.0163539	0.0508965	0.510388	0.107661	12.1018	0.163539	0.508965	0.00344811	0.00147776	0.158613	0.0297869	0.0167247	0.0151605	0.0048713	0.0508188	0.0163289	0	0	0	21.3312	-2.21368	1.31085	9.32e-10	2.99e-10	1.40876	0.0998473	0	0.468194
113	2023	25	0.085433	-4.13164	D44	Production and Supply of Electric Power and Heat Power	0.442064	0.909687	0.6414		-0.011241	1.09928	0.112382	23.1677	0.0151338	0.0572434	0.471508	0.0496467	4.79799	0.151338	0.572434	0.00373675	0.00140128	0.1462	0.108985	0.0163991	0.0623864	0.0164935	0.050631	0.0133857	0	0	0	0	-1.8183	1.07672	0	0	1.41867	0.0884486	0	0.753127
114	2012	13	0.137286	-3.64673	D44	Production and Supply of Electric Power and Heat Power	0.659483	0.63575	0.4697	7	0.230916	1.57295	0.143923	21.5331	0.00070998	0.00595238	0.0183438	0.146459	2.4129	0.0070998	0.0595238	0.00473317	0	0.00236658	0.125672	0.329064	0.0074805	0.0008922	0.0061166	0.0007296	0	0	0	16.2008	-0.680301	0.402845	4.29e-10	5.12e-11	1.29383	0.102759	1	0.27575
114	2013	14	0.136722	-3.69896	D44	Production and Supply of Electric Power and Heat Power	0.679011	0.68002	0.4697	7	0.206226	1.47054	0.159387	21.7206	0.00085055	0.00585652	0.0332559	0.109413	2.7368	0.0085055	0.0585652	0.00486027	0	0.0036452	0.189577	0.328719	0.0111026	0.0016124	0.0059491	0.000864	0	0	0	15.2484	-1.25352	0.74228	3.29e-10	4.78e-11	1.30805	0.101582	1	0.0363197
114	2014	15	0.11257	-3.7425	D44	Production and Supply of Electric Power and Heat Power	0.657526	0.619707	0.4697	7	0.06716	1.61367	0.164311	21.7856	0.00067843	0.00382166	0.276515	0.0693888	2.55291	0.0067843	0.0382166	0.00339213	0	0.00339213	0.17678	0.360478	0.0067559	0.0011993	0.0040877	0.0007257	0	0	0	18.4954	-15.9724	9.45815	2.44e-10	4.34e-11	1.31975	0.106962	1	0.664878
114	2015	16	0.111669	-3.78766	D44	Production and Supply of Electric Power and Heat Power	0.638597	0.512248	0.4697	7	0.116537	1.95218	0.151285	21.8958	0.00118779	0.00765306	0.844691	0.174576	2.63975	0.0118779	0.0765306	0.00356337	0	0.00831453	0.187792	0.012908	0.0143719	0.0022306	0.0076697	0.0011904	0	0	0	18.5174	-24.3649	14.4278	4.39e-10	6.81e-11	1.33175	0.100217	0	0.841833
114	2016	17	0.095578	-3.8361	D44	Production and Supply of Electric Power and Heat Power	0.613164	0.817677	0.6273	7	0.089701	1.22298	0.285016	22.5933	0.00613883	0.0275229	0.839029	0.121178	14.6243	0.0613883	0.275229	0.00472218	0	0.0566661	0.0854822	0.0040522	0.0235272	0.0052476	0.0274403	0.0061204	0	0	0	22.349	-6.72952	3.98493	9.48e-10	2.11e-10	1.34446	0.0996999	0	0.073592
114	2017	18	0.10291	-3.85389	D44	Production and Supply of Electric Power and Heat Power	0.357134	0.776572	0.4848	7	0.713638	1.28771	0.131876	23.1335	0.00671453	0.035061	0.750591	0.0847606	17.1489	0.0671453	0.35061	0.00332403	0	0.0638213	0.105817	0.0088584	0.0371006	0.0071051	0.0340316	0.0065174	0	0	0	17.0164	-4.72586	2.79845	5.36e-10	1.03e-10	1.34908	0.0970641	0	0.3231
114	2018	19	0.098789	-3.89466	D44	Production and Supply of Electric Power and Heat Power	0.437155	0.708005	0.5417	7	-0.048782	1.41242	0.217846	23.1214	0.00707731	0.0331808	0.252968	0.0841433	22.793	0.0707731	0.331808	0.00299886	0	0.0677742	0.164203	0.043116	0.0544837	0.0116211	0.0276795	0.0059039	0	0	0	21.5757	-1.68299	0.996594	6.51e-10	1.39e-10	1.35961	0.0834204	1	0.471508
114	2019	20	0.097024	-3.92824	D44	Production and Supply of Electric Power and Heat Power	0.354463	0.351777	0.5077	7	0.099898	2.84271	0.21054	23.2166	0.0065298	0.0353069	0.149676	0.0961281	13.5172	0.065298	0.353069	0.00332024	0	0.0619777	0.119356	0.0471045	0.0421408	0.0077937	0.0325091	0.0060124	0	0	0	17.0277	-0.935822	0.554153	4.97e-10	9.19e-11	1.36819	0.0920758	1	0.745917
114	2020	21	0.099194	-3.95776	D44	Production and Supply of Electric Power and Heat Power	0.345561	0.45053	0.5077	6	0.145124	2.21961	0.190568	23.3521	0.00746146	0.0386997	0.74395	0.104806	12.2163	0.0746146	0.386997	0.00329182	0	0.0713228	0.111434	0.0084117	0.0431248	0.0083146	0.0366265	0.0070617	1.60944	0.622847	0.120088	17.9623	-4.24363	2.5129	5.02e-10	9.67e-11	1.37568	0.0946429	0	0.141891
114	2021	22	0.093179	-3.99996	D44	Production and Supply of Electric Power and Heat Power	0.335436	0.536642	0.5077	6	-0.026391	1.86344	0.119797	23.3254	0.00877022	0.0254887	0.336514	0.087596	4.30932	0.0877022	0.254887	0.00243617	0	0.085266	0.138587	0.0487502	0.0353242	0.0121544	0.0261271	0.0089899	1.60944	0.410226	0.141151	18.1489	-2.91445	1.72581	3.43e-10	1.18e-10	1.38628	0.102504	0	0.690895
114	2022	23	0.088053	-4.02055	D44	Production and Supply of Electric Power and Heat Power	0.309046	0.852401	0.5239	7	0.240358	1.17316	0.086407	23.5408	0.00959442	0.0352798	0.517907	0.0696517	0.54178	0.0959442	0.352798	0.00242283	0	0.0935214	0.114392	0.0236482	0.0403574	0.0109753	0.0348481	0.009477	1.60944	0.567806	0.154416	17.8747	-3.24061	1.91895	3.77e-10	1.02e-10	1.39142	0.0987763	0	0.82207
114	2023	24		-4.05516	D44	Production and Supply of Electric Power and Heat Power	0.326004	0.942303	0.5239	7	0.05436	1.06123	0.076444	23.5938	0.00885499	0.0336943	0.467867	0.0648348	-1.86453	0.0885499	0.336943	0.00219183	0	0.0863581	0.105862	0.0281036	0.0356696	0.0093741	0.0298153	0.0078356	1.79176	0.603722	0.15866	0	-3.06526	1.81512	0	0	1.39999	0.0884876	0	0.292095
115	2012	14	0.205828	-3.70644	D46	Production and Supply of Water	0.406964	0.813867	0.5685		-0.015133	1.2287	0.027696	21.8677	0.00155293	0.0052356	0.0182937	0.108222	-0.630472	0.0155293	0.052356	0.00172548	0	0.0138038	0.0052958	0.374136	0.0002773	8.22e-05	0.0066908	0.0019846	0	0	0	21.0439	-0.771325	0.456745	3.51e-10	1.04e-10	1.31007	0.127795	1	0.467233
115	2013	15	0.203681	-3.75382	D46	Production and Supply of Water	0.4422	0.872563	0.5517		0.005385	1.14605	0.067874	22.6956	0.00240815	0.0085266	0.0335105	0.119889	5.43196	0.0240815	0.085266	0.00275217	0	0.0213293	0.009549	0.225714	0.0008142	0.00023	0.0122212	0.0034516	0	0	0	22.1646	-0.867575	0.51374	2.63e-10	7.43e-11	1.32277	0.14333	1	0.511123
115	2014	16	0.176311	-3.7926	D46	Production and Supply of Water	0.426118	0.638851	0.5517		0.043535	1.56531	0.075603	22.7383	0.00353077	0.00916086	0.259775	0.117188	9.00951	0.0353077	0.0916087	0.00182626	0	0.0334815	0.0090493	0.154494	0.000829	0.0003195	0.0078519	0.0030263	0	0	0	21.3419	-6.25984	3.70681	2.61e-10	1e-10	1.33305	0.0857113	1	0.566036
115	2016	18	0.175119	-3.86754	D46	Production and Supply of Water	0.445781	0.765322	0.5518		0.081371	1.30664	0.062929	22.8776	0.00462448	0.016677	0.887115	0.0657747	1.62961	0.0462448	0.16677	0.00117075	0	0.045074	0.0139467	0.0004464	0.0023259	0.000645	0.0151082	0.0041895	0	0	0	21.2605	-11.7426	6.95346	4.11e-10	1.14e-10	1.35262	0.090593	0	0.471067
115	2017	19	0.183324	-3.89768	D46	Production and Supply of Water	0.520335	0.918407	0.5518		0.214581	1.08884	0.064414	23.072	0.00369834	0.0129786	0.762056	0.0362142	0.727164	0.0369834	0.129786	0.00107198	0	0.0359114	0.0124963	0.0219421	0.0016218	0.0004622	0.0099738	0.0028421	0	0	0	23.024	-12.9617	7.67535	2.85e-10	8.13e-11	1.36038	0.0768479	0	0.497087
115	2018	20	0.197245	-3.92353	D46	Production and Supply of Water	0.593467	1.09904	0.5518		0.231359	0.909882	0.054158	23.2801	0.00786059	0.0183908	0.277014	0.039476	2.5268	0.0786059	0.183908	0.00189412	0	0.0767118	0.0118565	0.0748473	0.0021805	0.000932	0.0144015	0.0061555	0	0	0	21.3666	-3.32509	1.96897	3.05e-10	1.3e-10	1.36699	0.0783083	1	0.267812
115	2019	21	0.247	-3.9474	D46	Production and Supply of Water	0.651529	1.04591	0.5518		0.208684	0.95611	0.047485	23.4696	0.0082814	0.017385	0.157273	0.0518229	3.31386	0.082814	0.17385	0.00327976	0	0.0795343	0.0176202	0.0946801	0.0030633	0.0014592	0.0151217	0.0072033	0	0	0	21.6303	-1.99701	1.18254	2.41e-10	1.15e-10	1.37306	0.0869812	1	0.0739655
115	2020	22	0.275241	-3.9828	D46	Production and Supply of Water	0.654839	1.04896	0.4018		0.049413	0.953321	0.048042	23.5178	0.00880045	0.0137694	0.744046	0.104449	3.92682	0.0880045	0.137694	0.0043352	0	0.0836693	0.0209646	0.0236259	0.0028867	0.001845	0.0130575	0.0083455	0	0	0	20.0334	-11.9286	7.06358	1.69e-10	1.08e-10	1.38199	0.09483	0	0.0760487
115	2021	23	0.275282	-4.0127	D46	Production and Supply of Water	0.669086	1.0668	0.4018		0.104437	0.937379	0.067253	23.6172	0.0102194	0.0138756	0.335245	0.0991394	5.60546	0.102194	0.138756	0.00434028	0	0.0978535	0.0212239	0.0897573	0.0029449	0.002169	0.0122445	0.0090181	0	0	0	21.4508	-5.3335	3.15827	1.65e-10	1.21e-10	1.38946	0.0882452	0	0.281564
115	2022	24	0.236973	-4.03918	D46	Production and Supply of Water	0.739549	1.0515	0.4018		0.035369	0.951018	0.001183	23.7389	0.0111231	0.0227743	0.516362	0.0806848	13.6438	0.111231	0.227743	0.00346394	0	0.107767	0.0198605	0.0367863	0.0045231	0.0022091	0.0236545	0.011553	0	0	0	21.1862	-5.00507	2.96379	2.37e-10	1.16e-10	1.39604	0.103865	0	0.443735
115	2023	25	0.249794	-4.06729	D46	Production and Supply of Water	0.757114	1.03041	0.4018		0.103528	0.970491	0.026573	23.8374	0.0100946	0.0227637	0.473285	0.0436443	14.5986	0.100946	0.227637	0.0074499	0	0.0934962	0.0208516	0.0410627	0.0047466	0.0021049	0.0213761	0.0094793	0	0	0	0	-4.58967	2.7178	0	0	1.40298	0.0939041	0	0.277627
116	2012	14	0.216242	-3.6619	G58	Processing of Petroleum, Coking, and Processing of Nuclear Fuel	0.820966	0.401592	0.4994	9	0.268916	2.49009	0.053989	21.2434	0.00098656	0.005386	0.0182937	0.23146	1.77961	0.0098656	0.05386	0	0	0.00986558	0	0.363689	0	0	0.0014258	0.0002612	0	0	0	19.5143	-0.749787	0.443991	6.25e-10	1.14e-10	1.29798	0.0264731	1	0.338571
116	2013	15	0.521293	-3.72788	G58	Processing of Petroleum, Coking, and Processing of Nuclear Fuel	0.862708	0.573386	0.4994	9	0.357292	1.74402	0.030828	21.5489	0.00062181	0.00278552	0.0330361	0.118847	0.671904	0.0062181	0.0278552	0	0	0.00621813	0	0.513088	0	0	0.0007905	0.0001765	0	0	0	19.9316	-2.61809	1.55032	2.43e-10	5.43e-11	1.31584	0.0283781	1	0.063167
116	2016	18	0.522622	-3.87566	G58	Processing of Petroleum, Coking, and Processing of Nuclear Fuel	0.631604	0.573053	0.3519	7	0.163806	1.74504	0.164027	22.6165	0.00145315	0.00626305	0.779666	0.163611	21.5617	0.0145315	0.0626305	0.00058126	0	0.0139502	0	0.039141	0	0	0.0013131	0.0003047	0	0	0	22.864	-27.2537	16.2728	2.16e-10	5e-11	1.35472	0.0209652	0	0.509729
117	2012	14	0.205828	-3.67991	D46	Production and Supply of Water	0.36948	0.487923	0.5377	8	0.108738	2.0495	0.060953	21.4446	0.003288	0.00813704	0.0183596	0.16042	2.71969	0.03288	0.0813705	0	0	0.03288	0.0279268	0.240711	0.0022724	0.0009182	0.0102452	0.0041399	0	0	0	20.6954	-0.498078	0.294941	8.19e-10	3.31e-10	1.30289	0.125909	1	0.339431
117	2013	15	0.203681	-3.75127	D46	Production and Supply of Water	0.250352	0.516687	0.2056	8	0.726524	1.93541	0.055015	21.9908	0.00267032	0.00501672	0.0334044	0.119753	4.36898	0.0267032	0.0501672	0	0	0.0267032	0.0874361	0.38368	0.0043864	0.0023348	0.0068649	0.0036541	0	0	0	20.2267	-1.46989	0.870408	2.86e-10	1.52e-10	1.32209	0.13684	1	0.344146
117	2014	16	0.176311	-3.79432	D46	Production and Supply of Water	0.283405	0.32078	0.1562	8	0.109132	3.1174	0.054878	22.0943	0.00309769	0.00807175	0.260793	0.111671	4.14611	0.0309769	0.0807175	0	0	0.0309769	0.0464532	0.175056	0.0037496	0.001439	0.0066668	0.0025585	0	0	0	21.5466	-7.13232	4.22345	4.41e-10	1.69e-10	1.3335	0.0825943	1	0.846938
117	2015	17	0.194181	-3.83506	D46	Production and Supply of Water	0.334242	0.390959	0.1562	8	0.031918	2.55781	-0.044122	22.1257	0.00514625	0.0183393	0.846939	0.148283	1.18114	0.0514625	0.183393	0.00157538	0.00052513	0.049362	0.0699959	0.0051107	0.0128367	0.0036022	0.0136417	0.003828	0	0	0	20.9614	-10.1946	6.03682	9.46e-10	2.65e-10	1.34419	0.074385	0	0.260793
117	2016	18	0.175119	-3.87554	D46	Production and Supply of Water	0.345215	0.448003	0.1562	8	0.022812	2.23213	0.005398	22.1483	0.00298838	0.0088634	0.77849	0.164277	-2.31581	0.0298838	0.088634	0.000482	0	0.0294018	0.150294	0.0279563	0.0133212	0.0044914	0.0071	0.0023938	0	0	0	21.9057	-19.389	11.4813	4.67e-10	1.57e-10	1.35469	0.0801047	0	0.315846
117	2018	20	0.197245	-3.9579	D46	Production and Supply of Water	0.31149	0.907744	0.1374	9	0.107101	1.10163	0.002549	22.3488	0.00390579	0.0124272	0.238903	0.105347	-0.0672774	0.0390579	0.124272	0.00197262	0	0.0370853	0.12398	0.117668	0.0154072	0.0048424	0.0087362	0.0027457	1.38629	0.172277	0.0541457	20.3774	-4.24376	2.51297	4.98e-10	1.57e-10	1.37571	0.0702995	1	0.842704
117	2019	21	0.247	-3.99756	D46	Production and Supply of Water	0.278393	0.874229	0.1374	9	-0.058725	1.14386	0.006502	22.2885	0.00487131	0.0157127	0.148246	0.0986622	1.80016	0.0487131	0.157127	0.0011507	0	0.0475624	0.110206	0.10605	0.0173163	0.0053685	0.012548	0.0038902	1.38629	0.217824	0.0675307	19.5557	-2.08273	1.2333	6.42e-10	1.99e-10	1.38568	0.0798592	1	0.0188041
117	2020	22	0.275241	-4.03739	D46	Production and Supply of Water	0.266419	0.872054	0.1374	9	-0.018143	1.14672	0.007921	22.2702	0.0043804	0.0158649	0.77304	0.0756828	-0.606811	0.043804	0.158649	0.00038425	0	0.0434198	0.127521	0.0163918	0.020231	0.0055859	0.0137443	0.0037949	1.09861	0.174294	0.0481236	19.2433	-10.7564	6.36947	6.5e-10	1.79e-10	1.3956	0.0866334	0	0.751321
117	2021	23	0.275282	-4.07765	D46	Production and Supply of Water	0.31194	0.837644	0.1374	7	0.030144	1.19382	-0.028096	22.2999	0.00439585	0.0115689	0.334846	0.0973985	-0.834781	0.0439585	0.115688	0.0003694	0	0.0435891	0.159633	0.107732	0.0184677	0.0070172	0.0092082	0.0034989	1.38629	0.160378	0.0609394	19.337	-6.38934	3.78349	4.62e-10	1.76e-10	1.40552	0.0795946	0	0.176255
117	2022	24	0.236973	-4.11481	D46	Production and Supply of Water	0.208985	0.613557	0.1409	7	-0.169056	1.62984	-0.037599	22.1147	0.00458384	0.0176991	0.500611	0.148186	-2.50238	0.0458384	0.176991	0.00080418	0	0.0450342	0.328797	0.0493377	0.0581942	0.0150715	0.0149657	0.0038759	1.60944	0.284856	0.0737741	20.7613	-6.24382	3.69732	9.14e-10	2.37e-10	1.41459	0.0845563	0	0.254972
117	2023	25		-4.15201	D46	Production and Supply of Water	0.124064	0.771125	0.0927	7	-0.096611	1.29681	0.008652	22.0133	0.00473147	0.0232983	0.467352	0.0672418	-1.62318	0.0473147	0.232983	0.00083008	0	0.0464846	0.365485	0.0406937	0.0851519	0.0172928	0.0171549	0.0034839	0	0	0	0	-4.42814	2.62215	0	0	1.42359	0.0736316	0	0.269939
118	2008	10	0.134056	-3.45749	B06	Mining and Washing of Coal	0.17746	0.96885	0.5286	13	0.238793	1.03215	0.24535	24.1927	0.00416388	0.00237812	0.101637	0.142139	134.18	0.0416388	0.0237812	0	0	0.0416388	0.0302042	0.513088	0.0007183	0.0012577	0.0003526	0.0006174	0	0	0	22.8051	-9.43455	5.58673	1.69e-11	2.96e-11	1.24054	0.0148266	1	0.684775
118	2009	11	0.191156	-3.37579	B06	Mining and Washing of Coal	0.542837	0.909285	0.5286	12	0.889793	1.09977	0.137266	24.8545	0.00514277	0.0197044	0.0886433	0.183593	82.7606	0.0514277	0.197044	0	0	0.0514277	0.0198632	0.0913745	0.0039139	0.0010215	0.0088648	0.0023137	0	0	0	24.1519	-0.993078	0.588058	7.64e-11	2e-11	1.21663	0.0449889	1	0.817808
118	2010	12	0.17797	-3.38142	B06	Mining and Washing of Coal	0.494599	0.906342	0.5286	11	0.169892	1.10334	0.24487	25.0114	0.00516002	0.00911854	0.0593885	0.205675	182.486	0.0516002	0.0911854	0	0.00054894	0.0510512	0.0211404	0.204674	0.0019277	0.0010909	0.0025194	0.0014257	0	0	0	24.1695	-1.43774	0.851365	3.03e-11	1.71e-11	1.21829	0.0276296	1	0.0182937
118	2011	13	0.17224	-3.35186	B06	Mining and Washing of Coal	0.560374	0.95194	0.5286	11	0.338818	1.05049	0.201658	25.3032	0.00496327	0.00864553	0.0706692	0.110874	226.448	0.0496327	0.0864553	0	0	0.0496327	0.0212929	0.212935	0.0018409	0.0010568	0.0024279	0.0013938	0	0	0	24.5158	-1.80443	1.06851	2.17e-11	1.25e-11	1.20951	0.0280822	1	0.333123
118	2012	14	0.218714	-3.335	B06	Mining and Washing of Coal	0.604379	0.975472	0.5286	11	0.236643	1.02514	0.116349	25.5215	0.00563569	0.00615901	0.044206	0.0966867	381.732	0.0563569	0.0615901	0	0	0.0563569	0.0323024	0.308572	0.0019895	0.0018205	0.0027566	0.0025224	0	0	0	25.2635	-1.58442	0.938228	1.28e-11	1.17e-11	1.20447	0.0447578	1	0.0310562
118	2013	15	0.128038	-3.36534	B06	Mining and Washing of Coal	0.661438	0.994674	0.5286	11	0.040982	1.00535	0.007031	25.5572	0.00500795	0.00482057	0.0568608	0.108334	238.822	0.0500795	0.0482057	0	0	0.0500794	0.0274056	0.38834	0.0013211	0.0013725	0.0023849	0.0024776	0	0	0	24.5138	-2.60385	1.54189	9.4e-12	9.77e-12	1.21353	0.0494724	1	0.801813
118	2014	16	0.254906	-3.39372	B06	Mining and Washing of Coal	0.667218	0.911391	0.5286	11	0.043244	1.09722	0.042586	25.5995	0.00454091	0.00723831	0.289339	0.122668	151.544	0.0454091	0.0723831	0	0	0.0454091	0.0360335	0.186336	0.0026082	0.0016362	0.0033749	0.0021172	0	0	0	24.8192	-8.82414	5.22527	1.37e-11	8.59e-12	1.22193	0.0466259	1	0.887114
118	2015	17	0.143199	-3.41735	B06	Mining and Washing of Coal	0.690781	0.985406	0.5293	10	0.040259	1.01481	0.01933	25.6582	0.00429846	0.00754976	0.854546	0.111082	93.3384	0.0429846	0.0754976	0	0	0.0429846	0.0306802	0.0101464	0.0023163	0.0013188	0.0037687	0.0021457	2.77259	0.209324	0.119179	24.8314	-24.9864	14.7959	1.35e-11	7.68e-12	1.22887	0.0499175	0	0.846702
118	2016	18	0.257886	-3.44428	B06	Mining and Washing of Coal	0.649429	0.990599	0.5293	11	0.047176	1.00949	0.044909	25.7043	0.00320868	0.00321199	0.887115	0.0886481	262.418	0.0320868	0.0321199	0	0	0.0320868	0.0542008	0.001027	0.0017409	0.0017391	0.0018303	0.0018284	1.60944	0.051695	0.0516417	25.0758	-27.2537	17.2784	5.53e-12	5.53e-12	1.23672	0.0569837	0	0.277105
118	2017	19	0.262918	-3.39745	B06	Mining and Washing of Coal	0.603456	1.01877	0.5159	12	0.273387	0.981576	0.10173	25.9957	0.00458907	0.00306937	0.779957	0.0984378	270.526	0.0458907	0.0306937	0	0.00034766	0.045543	0.0579994	0.079654	0.0017802	0.0026616	0.0012723	0.0019023	2.63906	0.0810024	0.121108	25.0642	-27.2537	17.2784	3.95e-12	5.9e-12	1.22303	0.0414529	0	0.257367
118	2018	20	0.272252	-3.42367	B06	Mining and Washing of Coal	0.582907	1.14122	0.4616	11	0.045116	0.876259	0.125433	26.0398	0.00366681	0.00552486	0.317044	0.102882	940.011	0.0366681	0.0552486	0	0.0003245	0.0363436	0.0825763	0.232839	0.0045622	0.0030279	0.0022709	0.0015072	2.19722	0.121394	0.0805681	25.1487	-12.6677	7.5013	6.82e-12	4.53e-12	1.23071	0.0411032	1	0.846037
118	2019	21	0.215244	-3.45732	B06	Mining and Washing of Coal	0.598097	1.10105	0.4616	12	0.020333	0.908221	0.133011	26.0599	0.00399271	0.0041645	0.23062	0.0846187	986.65	0.0399271	0.041645	0	0.00031439	0.0396127	0.0859663	0.355607	0.0035801	0.0034324	0.0020003	0.0019178	1.38629	0.0577322	0.0553507	25.0473	-12.2247	7.23891	5.02e-12	4.81e-12	1.24049	0.0480333	1	0.431137
118	2020	22	0.182942	-3.42578	B06	Mining and Washing of Coal	0.691853	1.07823	0.4665	10	0.096033	0.927449	0.085704	26.2797	0.00580802	0.00866176	0.767708	0.101034	637.64	0.0580802	0.0866176	0.00084995	0.00056664	0.0566636	0.079739	0.0314089	0.0069068	0.0046313	0.005005	0.0033561	1.38629	0.120078	0.0805163	25.2635	-19.5655	11.5859	8.45e-12	5.67e-12	1.23133	0.0577832	0	0.0833602
118	2021	23	0.279625	-3.4288	B06	Mining and Washing of Coal	0.665783	0.962952	0.4643	11	0.115042	1.03847	0.192428	26.3886	0.014497	0.0162743	0.314121	0.183506	-110.177	0.14497	0.162743	0	0.00177153	0.143199	0.0761536	0.0794491	0.0123935	0.01104	0.0095578	0.008514	2.3979	0.390242	0.347624	25.2424	-4.26084	2.52309	1.42e-11	1.27e-11	1.23221	0.058729	1	0.793401
118	2022	24	0.214085	-3.46041	B06	Mining and Washing of Coal	0.56698	0.927877	0.4561	10	0.024593	1.07773	0.285016	26.4129	0.0147687	0.0167785	0.494812	0.176125	1.82092	0.147687	0.167785	0	0.0017307	0.145956	0.0819153	0.0528227	0.0137442	0.0120978	0.009465	0.0083312	0	0	0	24.5855	-6.5101	3.855	1.39e-11	1.23e-11	1.24139	0.0564114	0	0.785586
118	2023	25	0.227588	-3.43652	B06	Mining and Washing of Coal	0.665986	0.952765	0.4551	11	-0.061454	1.04958	0.229449	26.5933	0.0148146	0.0170635	0.431137	0.0931827	-42.8996	0.148146	0.170635	0	0	0.148146	0.0716814	0.0603397	0.0122313	0.0106193	0.0098854	0.0085826	2.19722	0.374923	0.32551	25.2635	-5.57762	3.30282	1.22e-11	1.06e-11	1.23446	0.0579332	0	0.23062
119	2013	14	0.473995	-3.74222	G57	Production and Supply of Gas	0.609411	0.666614	0.59		0.185295	1.50012	0.014679	21.7803	0.00777157	0.0274914	0.0334969	0.0955594	4.95145	0.0777157	0.274914	0	0	0.0777157	0	0.0700075	0	0	0.0309709	0.0087552	1.94591	0.534958	0.151228	21.166	-0.268974	0.159275	2.02e-09	5.72e-10	1.31968	0.112657	1	0.474385
119	2015	16	0.301859	-3.81008	G57	Production and Supply of Gas	0.628607	0.283926	0.5911		-0.189383	3.52204	0.025585	21.5801	0.0115133	0.0472813	0.825454	0.393664	4.04894	0.115133	0.472813	0	0	0.115133	0.010955	0.003005	0.0051797	0.0012613	0.039781	0.0096869	0.693147	0.327729	0.0798039	21.3058	-3.85394	2.28214	4.28e-09	1.04e-09	1.33765	0.0841369	0	0.0889095
119	2016	17	0.284198	-3.85109	G57	Production and Supply of Gas	0.18921	0.338712	0.4726		0.014821	2.95236	0.007538	21.5948	0.0106341	0.0486301	0.851293	0.112324	1.15676	0.106341	0.486301	0	0	0.106341	0.0084008	0.0017258	0.0040853	0.0008933	0.0368141	0.0080502	0.693147	0.337078	0.0737097	19.1066	-3.86434	2.2883	3.89e-09	8.5e-10	1.34836	0.0757022	0	0.0182937
119	2017	18	0.231741	-3.88926	G57	Production and Supply of Gas	0.166925	0.427264	0.4726		-0.026157	2.34048	0.006739	21.5683	0.0103547	0.0436628	0.753901	0.0674239	0.711936	0.103547	0.436628	0.00124008	0.00062004	0.101687	0.0099685	0.0069426	0.0043525	0.0010322	0.0330982	0.0078492	0	0	0	20.1211	-3.81157	2.25705	3.77e-09	8.95e-10	1.35822	0.075804	0	0.159358
119	2018	19	0.214463	-3.91646	G57	Production and Supply of Gas	0.189489	0.53485	0.4726		-0.152464	1.86968	-0.20502	21.4028	0.0110893	0.0413105	0.203178	0.167967	3.65459	0.110893	0.413105	0.0005962	0	0.110296	0.0110722	0.0373438	0.004574	0.0012278	0.03335	0.0089524	0	0	0	19.4336	-1.08572	0.642915	4.07e-09	1.09e-09	1.36519	0.0807301	1	0.741388
119	2019	20	0.21477	-3.96268	G57	Production and Supply of Gas	0.239468	0.469202	0.4726		0.079664	2.13128	0.016134	21.4795	0.011732	0.0434174	0.145736	0.111711	1.44893	0.11732	0.434174	0.00111204	0	0.116208	0.0126405	0.0385094	0.0054882	0.001483	0.0363789	0.0098301	0	0	0	19.832	-0.74098	0.438777	4.04e-09	1.09e-09	1.37692	0.0837888	1	0.473153
119	2020	21	0.148414	-4.01288	G57	Production and Supply of Gas	0.294392	0.377972	0.4726		0.152599	2.6457	0.066507	21.6215	0.0118353	0.0474748	0.767158	0.0816051	3.06843	0.118353	0.474747	0.00055048	0.00055048	0.117252	0.0689165	0.0057566	0.0327179	0.0081565	0.0357856	0.0089212	0.693147	0.32907	0.082036	20.4542	-3.56717	2.11233	3.95e-09	9.86e-10	1.38951	0.0753781	0	0.767915
119	2021	22	0.326781	-4.07721	G57	Production and Supply of Gas	0.577992	0.542159	0.4726		0.639621	1.84448	0.1102	22.2536	0.0121665	0.03421	0.337282	0.0872978	12.0459	0.121665	0.3421	0.00191598	0	0.119749	0.0148157	0.0362717	0.0050684	0.0018025	0.02923	0.0103954	0.693147	0.237125	0.0843318	21.0093	-2.17642	1.28878	1.56e-09	5.53e-10	1.40541	0.085443	0	0.0340957
119	2022	23	0.326682	-4.11305	G57	Production and Supply of Gas	0.558937	0.775844	0.4726		0.573971	1.28892	0.034087	22.7232	0.0105805	0.0408693	0.509823	0.113015	21.2793	0.105805	0.408693	0.00145603	0.00048534	0.103863	0.0096887	0.0208592	0.0039597	0.0010251	0.0378644	0.0098025	0	0	0	20.5617	-2.75375	1.63065	1.14e-09	2.94e-10	1.41416	0.0926475	0	0.809281
119	2023	24	0.306692	-4.15457	G57	Production and Supply of Gas	0.52428	0.794008	0.41		-0.055729	1.25943	0.010253	22.6659	0.0110119	0.0384615	0.471977	0.0527233	29.0549	0.110119	0.384615	0.00138805	0	0.108731	0.0127342	0.0243797	0.0048978	0.0014023	0.0351179	0.0100546	1.09861	0.422543	0.120978	19.2536	-2.70892	1.60411	1.06e-09	3.04e-10	1.42421	0.0913065	0	0.0477373
120	2010	11	0.134512	-3.7919	C38	Production and Supply of Electric Power and Heat Power	0.184538	0.49836	0.1825		-0.006708	2.00658	0.017385	20.9706	0.00102239	0.0224719	0.0415011	0.117491	-4.62748	0.0102239	0.224719	0	0	0.0102239	0.295672	0.0848433	0.0664432	0.0030229	0.0238159	0.0010835	0	0	0	21.4764	-0.407682	0.241412	3.77e-09	1.71e-10	1.33287	0.105981	1	0.848298
120	2011	12	0.133339	-3.82958	C38	Production and Supply of Electric Power and Heat Power	0.156168	0.643956	0.1825		-0.018763	1.5529	0.015142	20.9517	0.00068298	0.0066778	0.0500235	0.130218	-2.08038	0.0068298	0.066778	0	0	0.00682982	0.287661	0.282639	0.0192094	0.0019647	0.0067592	0.0006913	0	0	0	21.3602	-1.65365	0.979219	1.14e-09	1.16e-10	1.34276	0.101219	1	0.334846
120	2012	13	0.137286	-3.85876	C38	Production and Supply of Electric Power and Heat Power	0.129418	0.670794	0.1825		-0.081695	1.49077	-0.055502	20.8664	0.00101477	0.00437828	0.0182937	0.11565	0.575119	0.0101477	0.0437828	0	0	0.0101477	0.307694	0.447396	0.0134717	0.0031224	0.0043593	0.0010104	0	0	0	21.1223	-0.922359	0.546181	8.01e-10	1.86e-10	1.35035	0.0995657	1	0.0332868
121	2010	10	0.134512	-3.81186	D44	Production and Supply of Electric Power and Heat Power	0.756901	0.867827	0.5051	11	0.086218	1.1523	0.204684	23.6251	0.00451565	0.0487805	0.047175	0.0700685	8.5686	0.0451565	0.487805	0.00494866	0.00247433	0.0377335	0.0564022	0.0388233	0.0275133	0.0025469	0.0537822	0.0049787	0	0	0	22.2014	-0.213485	0.126417	5.95e-10	5.51e-11	1.33812	0.110254	1	0.0385598
121	2011	11	0.133339	-3.83601	D44	Production and Supply of Electric Power and Heat Power	0.780873	0.912765	0.5051	11	0.151044	1.09557	0.067617	23.7658	0.00591557	0.0241477	0.0512563	0.110613	11.0415	0.0591557	0.241477	0.00201667	0.00067222	0.0564668	0.0551378	0.078046	0.0133145	0.0032617	0.0254447	0.0062333	0	0	0	21.8974	-0.468568	0.277466	2.52e-10	6.18e-11	1.34443	0.105371	1	0.141215
121	2012	12	0.137286	-3.87142	D44	Production and Supply of Electric Power and Heat Power	0.774868	0.913386	0.5051	11	0.038805	1.09483	0.088165	23.8039	0.00730759	0.0322148	0.0196553	0.0650524	21.2208	0.0730759	0.322148	0.00201126	0	0.0710646	0.0578092	0.0607101	0.0186231	0.0042245	0.0334871	0.0075962	0	0	0	21.2087	-0.134687	0.079756	3.14e-10	7.12e-11	1.35362	0.10395	1	0.506188
121	2013	13	0.136722	-3.91056	D44	Production and Supply of Electric Power and Heat Power	0.767588	0.955959	0.5051	11	0.007111	1.04607	0.067571	23.811	0.00711314	0.0263158	0.0337442	0.0835777	7.25462	0.0711314	0.263158	0.0026842	0	0.0684472	0.0579364	0.0731139	0.0152464	0.0041211	0.0273293	0.0073871	0	0	0	23.562	-0.283064	0.167618	2.83e-10	7.64e-11	1.36368	0.103851	1	0.508515
121	2014	14	0.11257	-3.94935	D44	Production and Supply of Electric Power and Heat Power	0.737298	0.901273	0.5051	11	0.009834	1.10954	0.163435	23.8208	0.00715211	0.024787	0.273689	0.0862278	18.6575	0.0715211	0.24787	0.00246624	0.00123312	0.0678217	0.0551624	0.0558352	0.0136731	0.0039453	0.027015	0.007795	0	0	0	23.1789	-2.43745	1.44335	2.59e-10	7.49e-11	1.37355	0.108989	1	0.755927
121	2015	15	0.111669	-3.88678	D44	Production and Supply of Electric Power and Heat Power	0.662496	0.883654	0.5955	11	-0.065393	1.13166	0.273488	24.4938	0.00732925	0.0272169	0.847361	0.170124	51.1257	0.0732925	0.272169	0.00442282	0.00126366	0.067606	0.0283484	0.0034087	0.0077156	0.0020777	0.0279758	0.0075336	0	0	0	22.8893	-6.87278	4.06976	1.44e-10	3.87e-11	1.35758	0.102789	0	0.241875
121	2016	16	0.095578	-3.94327	D44	Production and Supply of Electric Power and Heat Power	0.617322	0.752766	0.5955	11	-0.088782	1.32844	0.192007	24.4009	0.00823045	0.0277585	0.848166	0.114811	36.2088	0.0823045	0.277585	0.00743027	0.00114312	0.0737311	0.0278363	0.003277	0.0077269	0.002291	0.0279292	0.0082811	0	0	0	22.3903	-6.74507	3.99414	1.57e-10	4.66e-11	1.37201	0.100615	0	0.272598
121	2017	17	0.10291	-3.97579	D44	Production and Supply of Electric Power and Heat Power	0.592619	0.79369	0.5155	11	-0.015666	1.25994	0.16682	24.4436	0.00701854	0.026738	0.756608	0.0655817	30.7172	0.0701854	0.26738	0.00228245	0.00114123	0.0667618	0.0268669	0.0111093	0.0071837	0.0018857	0.0262589	0.0068928	0	0	0	22.1274	-6.24661	3.69897	1.43e-10	3.76e-11	1.38022	0.0982083	0	0.843594
121	2018	18	0.098789	-3.9963	D44	Production and Supply of Electric Power and Heat Power	0.638755	0.724472	0.5155	9	-0.044092	1.38031	0.163329	24.5509	0.00702086	0.0243142	0.262291	0.0635779	-7.96406	0.0702086	0.243142	0.00348554	0.00049793	0.0662252	0.0299074	0.057976	0.0072717	0.0020998	0.0207704	0.0059976	0	0	0	22.6964	-2.38136	1.41014	1.2e-10	3.47e-11	1.38537	0.0854248	1	0.72093
121	2019	19	0.097024	-4.04448	D44	Production and Supply of Electric Power and Heat Power	0.610385	0.672377	0.5155	11	-0.043413	1.48726	0.140063	24.5065	0.00719928	0.0246389	0.160735	0.0342342	4.78456	0.0719928	0.246389	0.00249975	0.00149985	0.0679932	0.0288408	0.0664891	0.0071061	0.0020763	0.0230244	0.0067275	0	0	0	22.2785	-1.4401	0.852763	1.25e-10	3.65e-11	1.39735	0.0934472	1	0.477829
121	2020	20	0.099194	-4.08108	D44	Production and Supply of Electric Power and Heat Power	0.567672	0.739244	0.5155	10	0.018733	1.35273	0.128854	24.525	0.00891945	0.0319149	0.798678	0.0504536	1.98844	0.0891945	0.319149	0.00278733	0.00092911	0.085478	0.0304948	0.0063403	0.0097324	0.00272	0.030585	0.0085478	0	0	0	22.4743	-5.52434	3.27128	1.6e-10	4.48e-11	1.40636	0.0958332	0	0.151056
121	2021	21	0.093179	-4.12245	D44	Production and Supply of Electric Power and Heat Power	0.556912	0.589814	0.5155	10	-0.007442	1.69545	0.081004	24.5176	0.0102342	0.023822	0.323908	0.180175	-11.0005	0.102342	0.23822	0.00275536	0	0.0995867	0.0295812	0.0533521	0.0070468	0.0030274	0.0247473	0.0106317	0	0	0	22.3226	-3.00155	1.77739	1.2e-10	5.14e-11	1.41645	0.103884	1	0.763719
121	2022	22	0.088053	-4.15923	D44	Production and Supply of Electric Power and Heat Power	0.514049	0.658835	0.5155	13	0.01399	1.51783	0.165752	24.5351	0.011514	0.027027	0.517082	0.078026	15.8127	0.11514	0.27027	0.00152503	0.00038126	0.113233	0.0305746	0.0309379	0.0082634	0.0035203	0.0269831	0.0114952	0	0	0	21.9104	-4.22341	2.50092	1.31e-10	5.58e-11	1.42533	0.0998373	0	0.304032
121	2023	23	0.085433	-4.19096	D44	Production and Supply of Electric Power and Heat Power	0.55361	0.676945	0.5155	13	0.045041	1.47723	0.066355	24.5794	0.0136031	0.0297163	0.475948	0.0264496	-8.82939	0.136031	0.297163	0.0022735	0	0.133758	0.0300903	0.0312537	0.0089417	0.0040932	0.0265767	0.0121659	0	0	0	20.6179	-3.53562	2.09364	1.3e-10	5.93e-11	1.43293	0.0894348	0	0.0458288
122	2014	14	0.912403	-3.59177	B07	Extraction of Petroleum and Natural Gas	0.665559	0.67499	0.4515	11	0.299609	1.4815	0.133778	24.3512	0.0255246	0.042804	0.268415	0.101794	21.5616	0.255246	0.42804	0	0.00326774	0.251979	0.014101	0.0326104	0.0060358	0.0035992	0.022574	0.0134612	0	0	0	23.8459	-1.38428	0.819712	2.71e-10	1.62e-10	1.27864	0.052738	1	0.327964
122	2015	15	0.912403	-3.61753	B07	Extraction of Petroleum and Natural Gas	0.689282	0.64876	0.4212	11	0.085944	1.5414	0.01811	24.4337	0.0331618	0.0329018	0.851536	0.101394	11.1001	0.331618	0.329018	0	0.00037556	0.331243	0.0192041	0.0025342	0.0063185	0.0063684	0.0340226	0.0342915	0	0	0	23.5796	-5.71327	3.38315	1.9e-10	1.91e-10	1.28579	0.103406	0	0.749226
122	2016	16	0.912403	-3.64708	B07	Extraction of Petroleum and Natural Gas	0.699891	0.792011	0.4212	11	0.060234	1.26261	0.011117	24.4922	0.0301698	0.0374285	0.832182	0.125916	-6.10938	0.301698	0.374284	0.00035452	0.00070904	0.300635	0.0196889	0.0033915	0.0073692	0.0059401	0.0433049	0.0349066	0	0	0	23.961	-4.90815	2.9064	2.07e-10	1.67e-10	1.29393	0.1157	0	0.785816
122	2017	17	0.503128	-3.68098	B07	Extraction of Petroleum and Natural Gas	0.680585	0.787246	0.4212	11	0.033995	1.27025	0.034276	24.5256	0.0305366	0.0327447	0.755339	0.0657529	14.2019	0.305366	0.327447	0.00130081	0.00065041	0.303415	0.0285792	0.0091587	0.0093582	0.0087271	0.0282587	0.0263531	0	0	0	24.0134	-5.09217	3.01536	1.75e-10	1.64e-10	1.30318	0.0863001	0	0.845355
122	2018	18	0.505275	-3.70676	B07	Extraction of Petroleum and Natural Gas	0.642387	0.85732	0.3832	11	0.071965	1.16643	0.094087	24.6015	0.0290677	0.0343214	0.253551	0.0913584	80.7932	0.290677	0.343214	0.00060621	0.0003031	0.289767	0.0316894	0.041645	0.0108762	0.0092114	0.0307857	0.0260732	0	0	0	23.9803	-1.63081	0.965693	1.7e-10	1.44e-10	1.31016	0.0896984	1	0.869323
122	2019	19	0.503399	-3.74517	B07	Extraction of Petroleum and Natural Gas	0.659049	0.893324	0.3725	10	0.008327	1.11941	0.087158	24.6098	0.0266049	0.0261611	0.16284	0.0630471	98.4725	0.266049	0.261611	0.00138712	0.00027742	0.264384	0.0255448	0.0624394	0.0066828	0.0067962	0.0181152	0.0184225	0	0	0	23.8391	-1.37407	0.813662	1.28e-10	1.3e-10	1.32047	0.0692447	1	0.844257
122	2020	20	0.500988	-3.76468	B07	Extraction of Petroleum and Natural Gas	0.6814	0.966582	0.3604	11	0.110356	1.03457	0.064385	24.7145	0.0298767	0.0263158	0.78875	0.0623948	69.9617	0.298766	0.263158	0.00133497	0	0.297432	0.029602	0.0085384	0.00779	0.0088441	0.0179639	0.0203947	0	0	0	24.025	-6.61644	3.91797	1.17e-10	1.33e-10	1.32566	0.0682629	0	0.0503084
122	2022	22	0.500083	-3.81811	B07	Extraction of Petroleum and Natural Gas	0.535352	0.667936	0.3423	11	0.031265	1.49715	0.285016	24.8435	0.0323089	0.0529398	0.528848	0.155508	453.671	0.323089	0.529398	0.00106895	0	0.32202	0.0251492	0.0152943	0.0133139	0.0081254	0.0401593	0.024509	0.693147	0.366951	0.223948	24.7998	-2.20521	1.30583	2.13e-10	1.3e-10	1.33976	0.0758584	0	0.847049
122	2023	23	0.754816	-3.86861	B07	Extraction of Petroleum and Natural Gas	0.515551	0.759855	0.3423	11	-0.04912	1.31604	0.173547	24.7934	0.0287604	0.0403262	0.48046	0.107423	463.415	0.287604	0.403262	0.00243962	0	0.285164	0.0313338	0.022779	0.0126357	0.0090117	0.0255975	0.018256	0	0	0	22.1841	-2.6301	1.55743	1.53e-10	1.09e-10	1.35289	0.0634762	0	0.250028
123	2012	12	0.216242	-3.67073	C32	Processing of Petroleum, Coking, and Processing of Nuclear Fuel	0.723454	0.605457	0.4924		-0.14792	1.65165	0.019444	21.9752	0.00107265	0.0114504	0.0190175	0.141761	12.275	0.0107265	0.114504	0	0	0.0107265	0.003442	0.170928	0.0003941	3.69e-05	0.0030081	0.0002818	0	0	0	21.0044	-0.366636	0.217106	6.88e-10	6.44e-11	1.30039	0.0262706	1	0.750105
123	2013	13	0.521293	-3.69351	C32	Processing of Petroleum, Coking, and Processing of Nuclear Fuel	0.720783	0.621559	0.4924		-0.169649	1.60886	-0.407535	21.6312	0.00199667	0.0167742	0.0330815	0.0815114	0.59692	0.0199667	0.167742	0	0	0.0199667	0.0049843	0.114792	0.0008361	9.95e-05	0.004711	0.0005608	0	0	0	21.4057	-0.435357	0.257799	1.45e-09	1.72e-10	1.30658	0.0280849	1	0.0385738
123	2014	14	0.201653	-3.73504	C32	Processing of Petroleum, Coking, and Processing of Nuclear Fuel	0.719702	0.52784	0.4659		0.024391	1.89451	0.029782	21.6553	0.00211416	0.0172414	0.264695	0.100172	2.03116	0.0211416	0.172414	0	0	0.0211417	0.0048656	0.0814452	0.0008389	0.0001029	0.0048721	0.0005974	0	0	0	21.2644	-3.38904	2.00684	1.44e-09	1.77e-10	1.31776	0.0282579	1	0.474311
123	2015	15	0.535195	-3.76868	C32	Processing of Petroleum, Coking, and Processing of Nuclear Fuel	0.768391	0.40189	0.4309		-0.090787	2.48825	-0.331531	21.5601	0.00208076	0.0134875	0.844279	0.168747	-17.057	0.0208076	0.134875	0	0.00077065	0.020037	0.0053515	0.007393	0.0007218	0.0001114	0.0043506	0.0006712	0	0	0	21.1576	-13.8184	8.18264	1.24e-09	1.91e-10	1.32672	0.0322569	0	0.466568
123	2016	16	0.522622	-3.80226	C32	Processing of Petroleum, Coking, and Processing of Nuclear Fuel	0.732405	0.392417	0.4348		-0.082339	2.54831	0.059283	21.4742	0.00303859	0.0239596	0.798585	0.149833	-15.8876	0.0303859	0.239596	0	0	0.0303859	0.0152705	0.0084542	0.0036588	0.000464	0.0047945	0.000608	0	0	0	20.8762	-7.3577	4.35691	2.36e-09	2.99e-10	1.3356	0.0200108	0	0.500969
123	2017	17	0.497896	-3.82353	C32	Processing of Petroleum, Coking, and Processing of Nuclear Fuel	0.66427	0.426428	0.4348		-0.192598	2.34506	0.013021	21.2602	0.00300973	0.0282209	0.744322	0.096793	-24.9842	0.0300973	0.282209	0	0.00069994	0.0293973	0.0205941	0.0115054	0.0058118	0.0006198	0.0073061	0.0007792	0	0	0	20.7188	-5.82228	3.4477	3.42e-09	3.64e-10	1.34118	0.0258891	0	0.0337303
123	2018	18	0.458033	-3.81834	C32	Processing of Petroleum, Coking, and Processing of Nuclear Fuel	0.620277	0.450182	0.4348		-0.212855	2.22132	-0.271019	20.8632	0.0031455	0.024178	0.260964	0.064745	-15.9988	0.031455	0.24178	0	0.00066925	0.0307857	0.0202436	0.0584263	0.0048945	0.0006368	0.012782	0.0016629	0	0	0	20.6939	-2.38266	1.41091	4.35e-09	5.66e-10	1.33982	0.0528662	1	0.253836
123	2019	19	0.452788	-3.83191	C32	Processing of Petroleum, Coking, and Processing of Nuclear Fuel	0.490057	0.367886	0.4348		-0.173071	2.71824	0.099513	20.6732	0.00295709	0.025974	0.152529	0.0709413	-10.3877	0.0295709	0.25974	0	0	0.0295709	0.223938	0.0637826	0.0581657	0.006622	0.0215821	0.0024571	0	0	0	20.6958	-1.29633	0.76763	5.65e-09	6.43e-10	1.34336	0.083091	1	0.86667
123	2020	20	0.397822	-3.85555	C32	Processing of Petroleum, Coking, and Processing of Nuclear Fuel	0.383312	0.365155	0.4348		-0.102172	2.73856	0.078992	20.5654	0.00239578	0.0152284	0.797341	0.051559	-4.83048	0.0239578	0.152284	0	0	0.0239578	0.249844	0.0134852	0.0380474	0.0059857	0.0123965	0.0019503	0	0	0	19.587	-11.5582	6.84428	3.49e-09	5.5e-10	1.34951	0.0814037	0	0.0618871
124	2008	8	0.163197	-3.53453	D46	Production and Supply of Electric Power and Heat Power	0.514622	0.912412	0.2555		0.276285	1.096	0.037114	21.6471	0.00076116	0.00232558	0.0767694	0.176277	1.26235	0.0076116	0.0232558	0	0.00507442	0.00253721	0.111965	0.513088	0.0026038	0.0008522	0.0023927	0.0007831	0	0	0	20.512	-7.28716	4.31514	1.89e-10	6.2e-11	1.26258	0.102886	1	0.330077
124	2009	9	0.142551	-3.58055	D46	Production and Supply of Electric Power and Heat Power	0.562746	0.651263	0.2555		0.107078	1.53548	0.044372	21.749	0.0007853	0.0057971	0.0637074	0.148578	2.60105	0.007853	0.057971	0	0	0.00785299	0.176388	0.320265	0.0102254	0.0013852	0.0070954	0.0009612	0	0	0	19.7721	-2.42594	1.43654	4.11e-10	5.57e-11	1.27552	0.122395	1	0.854621
124	2010	10	0.134512	-3.62341	D46	Production and Supply of Electric Power and Heat Power	0.535534	0.607161	0.2555		0.056076	1.64701	0.099916	21.8036	0.00093809	0.00344234	0.0440048	0.0980611	2.11126	0.0093809	0.0344234	0	0	0.00938086	0.194919	0.513088	0.0067098	0.0018285	0.0037102	0.0010111	0	0	0	20.5196	-2.82194	1.67103	2.4e-10	6.54e-11	1.28741	0.10778	1	0.265295
[truncated: 962 more rows]

## Sheet: Sheet2
Company Code1	Company Code2			Company Code	Company Code1
27	1			27	1
27	1			37	2
27	1			40	3
27	1			59	4
27	1			155	5
27	1			301	6
27	1			407	7
27	1			421	8
27	1			520	9
27	1			531	10
27	1			539	11
[truncated: 2,041 more rows]
